# Supplementary material for: Omics analyses of Rehmannia glutinosa dedifferentiated and cambial meristematic cells reveal mechanisms of catalpol and indole alkaloid biosynthesis
Source: BMC Plant Biol. 2023 Oct 5;23:463. doi: 10.1186/s12870-023-04478-3 (PMC10552359; doi:10.1186/s12870-023-04478-3)
Supplement: Supplementary file 1 — Additional file 1: Supplementary Table 1. List and contents of the detected metabolites in R. glutinosa DDCs and CMCs. Supplementary Table 2. List of differentially accumulated metabolites and their details in R. glutinosa CMCs and DDCs. Supplementary Table 3. Summary of the transcriptome sequencing of R. glutinosa DDCs and CMCs. Supplementary Table 4. Details of the pathways specific differentially expressed genes in R. glutinosa DDCs and CMCs. Supplementary Table 5. Differentially expressed transcription factors between R. glutinosa CMCs and DDCs. [file 12870_2023_4478_MOESM1_ESM.xlsx]

## Sheet: Supplementary Table 1
Supplementary Table 1. List and contents of the detected metabolites in R. glutinosa DDCs and CMCs.
Index	Molecular Weight (Da)	Formula	Compounds	Class I	CAS	Level	DDC	CMC	FoldChange	cpd_ID	kegg_map
Zmyn000155	174.1	C7H14N2O3	N-α-Acetyl-L-ornithine	Amino acids and derivatives	6205-08-9	A	9	13683500	1.52039e+06	C00437	ko00220,ko01100,ko01110,ko01210,ko01230
mws0254	155.069	C6H9N3O2	L-Histidine	Amino acids and derivatives	71-00-1	A	9	6986450	776272	C00135	ko00340,ko00410,ko00970,ko01100,ko01110,ko01230,ko02010
mws0260	174.112	C6H14N4O2	L-Arginine	Amino acids and derivatives	74-79-3	A	9	1062815	118091	C00062	ko00220,ko00261,ko00330,ko00472,ko00970,ko01100,ko01110,ko01230,ko02010
Lmdn001560	346.126	C15H22O9	6-DeoxyCatalpol	Terpenoids	99499-99-7	A	9	719080	79897.8	--	--
mws0193	189.111	C7H15N3O3	L-Homocitrulline	Amino acids and derivatives	1190-49-4	B	9	443015	49223.9	C02427	--
Zmhn002334	356.111	C16H20O9	6-O-Feruloyl-D-glucose	Phenolic acids	137887-25-3	A	9	439620	48846.7	--	--
Lmdn000720	524.174	C21H32O15	Rehmannioside B	Terpenoids	81720-06-1	A	9	258060	28673.3	--	--
pmp001063	552.221	C27H36O12	7'-O-Sinapoyljasminoside L	Terpenoids	-	A	9	221210	24578.9	--	--
Lmdn003699	510.174	C24H30O12	6-O-Trans-Caffeoyl Ajugol	Terpenoids	-	A	9	200680	22297.8	--	--
pme0241	122.037	C7H6O2	Benzoic acid	Phenolic acids	65-85-0	B	9	178530	19836.7	C00180	ko00360,ko01100,ko01110
mws0093	180.079	C10H12O3	Coniferyl alcohol	Phenolic acids	458-35-5	A	9	147170	16352.2	C00590	ko00940,ko00998,ko01100,ko01110
Hmcp001636	508.121	C23H24O13	Limocitrin-7-O-glucoside	Flavonoids	-	B	9	130290	14476.7	--	--
pme2527	132.09	C5H12N2O2	L-Ornithine	Amino acids and derivatives	70-26-8	B	9	129395	14377.2	C00077	ko00220,ko00330,ko00472,ko00480,ko01100,ko01110,ko01210,ko01230,ko02010
Lmtn002671	184.037	C8H8O5	3,4-Dihydroxy-5-methoxybenzoic acid	Phenolic acids	3934-84-7	B	9	127455	14161.7	C05616	--
Cmjp004550	390.153	C17H26O10	Loganin	Terpenoids	18524-94-2	B	9	104474	11608.3	C01433	ko00902,ko01100,ko01110
mws0704	141.019	C2H8NO4P	O-Phosphorylethanolamine	Alkaloids	1071-23-4	B	9	101212	11245.7	C00346	ko00564,ko00600,ko01100
mws0677	218.106	C12H14N2O2	N-Acetyl-5-hydroxytryptamine	Alkaloids	1210-83-9	A	9	80005.5	8889.5	C00978	ko00380,ko01100
Lmfp001509	316.079	C13H16O9	1-O-Galloyl-rhamnose	Tannins	-	B	9	72627	8069.67	--	--
Hmpp002532	384.157	C22H24O6	1-(3-Methoxy-4-hydroxyphenyl)-7-(3,5-dimethoxy-4-hydroxyphenyl)-4,6-heptadiene-3-one	Phenolic acids	-	B	9	56602	6289.11	--	--
mws0263	129.043	C5H7NO3	5-Oxo-L-Proline	Amino acids and derivatives	98-79-3	B	9	55362	6151.33	C01879	ko00480,ko01100
pme0181	169.085	C7H11N3O2	3-Methyl-L-Histidine	Amino acids and derivatives	368-16-1	B	9	49795.5	5532.83	C01152	ko00340,ko01100
pme2244	189.07	C11H11NO2	3-Indolepropionic acid	Alkaloids	830-96-6	B	9	44890	4987.78	--	--
Lmhp008742	541.317	C28H48NO7P	LysoPC 20:5	Lipids	162440-04-2	B	9	41621	4624.56	--	--
Zmlp005013	330.038	C16H10O8	3,3'-O-Dimethylellagic Acid	Tannins	2239-88-5	B	9	25306	2811.78	--	--
Cmdn006857	674.242	C30H42O17	Rehmaglutoside C	Terpenoids	1397694-37-9	A	9	14724	1636	--	--
Lmhp010757	505.317	C25H48NO7P	LysoPE 20:2	Lipids	-	B	9	11557.9	1284.21	--	--
Lmhp009769	465.286	C22H44NO7P	LysoPE 17:1	Lipids	-	B	9	8839.7	982.189	--	--
Zmjp000182	188.127	C7H16N4O2	N-Monomethyl-L-arginine	Amino acids and derivatives	17035-90-4	A	38497	3794250	98.5596	C03884	--
pme3388	188.127	C7H16N4O2	Homoarginine	Amino acids and derivatives	156-86-5	A	9788.5	714380	72.9816	C01924	--
Wmhn001652	204.042	C11H8O4	3-Methoxy-juglone	Quinones	-	A	216435	13266000	61.2932	--	--
Lmdn003783	528.184	C24H32O13	6-O-Syringoylajugol	Terpenoids	144049-72-9	A	11434	691540	60.481	--	--
mws0282	204.09	C11H12N2O2	L-Tryptophan	Amino acids and derivatives	73-22-3	A	340505	20579000	60.4367	C00078	ko00260,ko00380,ko00400,ko00901,ko00966,ko00970,ko00998,ko01100,ko01110,ko01210,ko01230
pme0193	146.069	C5H10N2O3	L-Glutamine	Amino acids and derivatives	56-85-9	A	3440	207430	60.2994	C00064	ko00220,ko00230,ko00240,ko00250,ko00630,ko00750,ko00910,ko00970,ko01100,ko01230,ko02010
pme0026	146.106	C6H14N2O2	L-Lysine	Amino acids and derivatives	56-87-1	A	3814.4	224005	58.7261	C00047	ko00300,ko00310,ko00780,ko00960,ko00970,ko01100,ko01110,ko01210,ko01230,ko02010
Lmdn004914	414.225	C21H34O8	Aeginetic Acid 5-O-Quinovoside	Terpenoids	-	A	2062.75	112505	54.5413	--	--
Lmdn004314	494.179	C24H30O11	6-O-p-Coumaroylajugol	Terpenoids	-	A	17204.5	874205	50.8126	--	--
Zmbp002538	204.09	C11H12N2O2	1-Methoxy-indole-3-acetamide	Alkaloids	-	A	77954.5	3882100	49.7996	--	--
Lmhp009190	678.383	C33H58O14	2-Linoleoylglycerol-1,3-di-O-glucoside	Lipids	-	A	7774.35	377185	48.5166	--	--
pmb0818	205.074	C11H11NO3	Methoxyindoleacetic acid	Alkaloids	3471-31-6	B	51471	2243850	43.5945	C05660	ko00380
pmb1096	117.058	C8H7N	Indole	Alkaloids	120-72-9	B	10994.2	422430	38.423	C00463	ko00380,ko00400,ko00402,ko01100,ko01110
mws0120	257.103	C8H20NO6P	Choline Alfoscerate	Lipids	28319-77-9	A	65342.5	2296550	35.1463	C00670	ko00564,ko00565
pme0008	175.096	C6H13N3O3	L-Citrulline	Amino acids and derivatives	372-75-8	A	30861.5	948145	30.7226	C00327	ko00220,ko01100,ko01110,ko01230
pme1712	276.132	C11H20N2O6	L-Saccharopine	Amino acids and derivatives	997-68-2	B	7311.75	213460	29.1941	C00449	ko00300,ko00310,ko01100,ko01110,ko01230
Lmhp009384	678.383	C33H58O14	1-Linoleoylglycerol-2,3-di-O-glucoside	Lipids	-	A	2654	62543.5	23.5657	--	--
Wmzn000227	146.058	C6H10O4	2,2-Dimethylsuccinic acid	Organic acids	597-43-3	A	21249	474655	22.3378	--	--
pmb0464	457.143	C16H27NO14	L-Aspartic acid-O-diglucoside	Amino acids and derivatives	-	B	64762	1389100	21.4493	--	--
Lmdn004261	524.189	C25H32O12	6-O-Feruloylajugol	Terpenoids	-	A	1325900	28091000	21.1864	--	--
mws0582	321.099	C11H19N3O6S	S-(Methyl)glutathione	Amino acids and derivatives	2922-56-7	A	15297.5	321445	21.0129	C11347	--
pmb2653	650.227	C24H42O20	D(+)-Melezitose O-rhamnoside	Others	-	B	52950.5	1100400	20.7817	--	--
Cmdn005748	688.237	C34H40O15	Rehmaglutoside E	Terpenoids	1397694-39-1	A	51175.5	885000	17.2934	--	--
mws1346	161.069	C6H11NO4	DL-2-Aminoadipic acid	Alkaloids	542-32-5	B	53634	886215	16.5234	C00956	ko00300,ko00310,ko00311,ko01100,ko01110,ko01210,ko01230
pmp001271	678.383	C33H58O14	1-Linoleoyl-sn-glycerol-diglucoside	Lipids	-	A	2218.15	36589	16.4953	--	--
Lmhp008273	437.254	C20H40NO7P	LysoPE 15:1(2n isomer)	Lipids	-	B	369.625	5716.75	15.4664	--	--
mws1593	666.222	C24H42O21	D-Maltotetraose	Others	34612-38-9	A	34616.5	522110	15.0827	C02052	--
mws0001	132.054	C4H8N2O3	L-Asparagine	Amino acids and derivatives	70-47-3	A	255845	3658750	14.3007	C00152	ko00250,ko00460,ko00970,ko01100,ko01110,ko01230
Lmdn002900	406.22	C19H34O9	Oxyrehmaionoside B	Terpenoids	-	A	22256	317660	14.273	--	--
pmb1912	473.166	C20H23N7O7	10-Formyltetrahydrofuran	Alkaloids	2800-34-2	A	126665	1788700	14.1215	C00234	ko00670,ko00970,ko01100,ko01200
Lmqn000213	666.222	C24H42O21	Stachyose	Others	470-55-3	A	340995	4628800	13.5744	C01613	ko00052,ko01100
Lmdn000248	828.275	C30H52O26	Verbascose	Others	546-62-3	A	4414.7	49323.5	11.1726	C08252	--
pme2566	218.09	C8H14N2O5	5-L-Glutamyl-L-amino acid	Amino acids and derivatives	5875-41-2	B	8906.65	98428	11.0511	--	--
ML10181668	129.079	C6H11NO2	Cycloleucine*	Amino acids and derivatives	52-52-8	A	2247750	23848000	10.6097	C03969	--
mws4163	666.222	C24H42O21	Nystose	Others	13133-07-8	A	495470	4887400	9.86417	--	--
Lmrj002087	246.121	C10H18N2O5	L-Isoleucyl-L-Aspartate	Amino acids and derivatives	-	B	7676.5	70251	9.15144	--	--
pmb3041	522.101	C23H22O14	Tricin-7-O-saccharic acid	Flavonoids	-	B	39673	344850	8.69231	--	--
Rfmb319	129.079	C6H11NO2	Pipecolic acid*	Amino acids and derivatives	4043-87-2	A	226605	1936450	8.54549	C00408	ko00310,ko00960,ko01100,ko01110
mws0014	194.058	C10H10O4	Ferulic acid*	Phenolic acids	537-98-4	B	93723.5	790930	8.43897	C01494	ko00940,ko01100,ko01110
Lmdn005774	268.167	C15H24O4	Aeginetic acid	Terpenoids	53537-92-1	A	44774.5	371015	8.2863	--	--
mws5038	342.116	C12H22O11	Isomaltulose*	Others	13718-94-0	A	571054	4656750	8.15465	C01742	--
pmb0296	356.293	C21H40O4	1-Oleoyl-Sn-Glycerol	Lipids	129784-87-8	A	70753	569925	8.05514	--	--
pme0422	194.058	C10H10O4	Isoferulic Acid*	Phenolic acids	537-73-5	B	92216.5	713360	7.73571	C10470	--
pme3443	208.074	C11H12O4	Sinapinaldehyde	Phenolic acids	4206-58-0	A	8424.7	61148	7.25818	C05610	ko00940,ko01100,ko01110
Lmdn004031	638.221	C30H38O15	Jionoside D	Terpenoids	120406-34-0	A	314640	2199300	6.98989	--	--
pme0278	190.095	C7H14N2O4	2,6-Diaminooimelic acid	Amino acids and derivatives	583-93-7	B	14982.5	101328	6.76312	C00666	ko00300,ko01100,ko01110,ko01230
Cmdn002179	510.195	C21H34O14	Rehmannioside C	Terpenoids	81720-07-2	A	227840	1499900	6.58313	--	--
pme3350	283.092	C10H13N5O5	8-Hydroxy-2-deoxyguanosine	Nucleotides and derivatives	88847-89-6	B	8779.95	54826.5	6.24451	--	--
Lmdn002923	284.162	C15H24O5	Sec-Hydroxyaeginetic Acid	Terpenoids	135447-38-0	A	58665.5	343985	5.8635	--	--
Rfmb26201	622.226	C30H38O14	Syringaresinol-4'-O-(6''-acetyl)glucoside	Lignans and Coumarins	-	B	54910	309400	5.63467	--	--
pmb0382	338.079	C19H14O6	O-Feruloyl 4-hydroxycoumarin	Lignans and Coumarins	-	A	5588400	30823500	5.51562	--	--
pme0500	504.169	C18H32O16	D-Melezitose	Others	597-12-6	A	120850	660205	5.46301	C08243	--
mws0629	280.106	C13H16N2O5	L-Aspartyl-L-Phenylalanine	Amino acids and derivatives	13433-09-5	A	42563.5	227215	5.33826	--	--
NK10251888	202.143	C8H18N4O2	NG,NG-Dimethyl-L-arginine	Amino acids and derivatives	30315-93-6	A	100483	508395	5.05951	C03626	--
mws5042	222.1	C11H14N2O3	L-Glycyl-L-phenylalanine	Amino acids and derivatives	721-66-4	B	13765.5	67927.5	4.93462	--	--
mws1080	342.116	C12H22O11	Galactinol	Others	3687-64-7	A	2801500	13714500	4.89541	C01235	ko00052,ko01100
Cmdn000950	364.137	C15H24O10	Dihydrocatalpol	Terpenoids	6736-86-3	A	31683	154860	4.88779	--	--
Lmhp010334	516.33	C27H48O9	2-Linoleoylglycerol-1-O-glucoside	Lipids	-	B	2288.85	11088.1	4.84442	--	--
Lmhp010573	516.33	C27H48O9	1-Linoleoylglycerol-3-O-glucoside	Lipids	-	B	2610.15	12641	4.84302	--	--
pme0021	165.07	C9H11NO2	L-Phenylalanine	Amino acids and derivatives	63-91-2	A	1162050	5401450	4.64821	C00079	ko00360,ko00400,ko00460,ko00940,ko00960,ko00966,ko00970,ko00998,ko01100,ko01110,ko01210,ko01230,ko02010
pme3207	142.027	C6H6O4	Muconic acid	Organic acids	1119-72-8	A	1686650	7772100	4.60801	C02480	ko01100
pmp001287	119.073	C8H9N	N-Benzylmethylene isomethylamine	Alkaloids	-	A	909285	4115650	4.52625	--	--
pme0122	188.116	C8H16N2O3	N6-Acetyl-L-lysine	Amino acids and derivatives	692-04-6	B	25104	107100	4.26625	C02727	ko00310,ko01100
Lmdn003005	800.274	C36H48O20	Jionoside A1	Terpenoids	120444-60-2	A	500905	2136050	4.26438	--	--
mws1337	219.111	C9H17NO5	D-Pantothenic Acid	Others	79-83-4	A	2005800	8426200	4.20092	C00864	ko00410,ko00770,ko01100,ko01110
mws0383	268.24	C17H32O2	10-Heptadecenoic Acid	Lipids	29743-97-3	A	552165	2242500	4.06129	--	--
Lmhp008763	451.27	C21H42NO7P	LysoPE 16:1(2n isomer)	Lipids	-	B	10189.5	40963.5	4.02017	--	--
pme0519	342.116	C12H22O11	D-Sucrose*	Others	57-50-1	A	1668200	6365550	3.81582	C00089	ko00052,ko00500,ko01100,ko01110,ko02010
Lmdn003868	432.236	C21H36O9	Frehmaglutoside G	Terpenoids	-	A	155690	589605	3.78704	--	--
Lmhp008440	437.254	C20H40NO7P	LysoPE 15:1	Lipids	-	B	2323.35	8670.75	3.732	--	--
Lmdn001126	686.227	C27H42O20	Rehmannioside D	Terpenoids	81720-08-3	A	3221800	11899000	3.69328	--	--
Lmdn003484	814.29	C37H50O20	Jionoside B1	Terpenoids	120406-37-3	A	50603	185675	3.66925	C10473	--
pmb2620	208.074	C11H12O4	3,4-Dimethoxycinnamic acid	Phenolic acids	14737-89-4	A	15734	57627.5	3.66261	--	--
HJKP000649	135.068	C8H9NO	N-benzylformamide	Alkaloids	6343-54-0	A	333300	1217500	3.65287	C15561	--
pme0006	115.063	C5H9NO2	L-Proline	Amino acids and derivatives	147-85-3	A	3332150	12072000	3.62289	C00148	ko00330,ko00332,ko00970,ko01100,ko01110,ko01230,ko02010
pme3311	339.996	C6H14O12P2	D-Fructose-1,6-biphosphate	Others	488-69-7	B	26991	96875.5	3.58918	C00354	ko00400,ko00710,ko01100,ko01110,ko01200
Lmhp008885	439.27	C20H42NO7P	LysoPE 15:0(2n isomer)	Lipids	-	A	3553.6	12679.5	3.56807	--	--
mws5041	188.116	C8H16N2O3	L-Glycyl-L-isoleucine*	Amino acids and derivatives	19461-38-2	B	11747	41856.5	3.56317	--	--
mws1375	303.143	C12H21N3O6	Nicotianamine	Amino acids and derivatives	34441-14-0	A	395905	1390100	3.5112	C05324	--
pmb2507	214.024	C5H11O7P	2-Deoxyribose-1-phosphate	Nucleotides and derivatives	17210-42-3	B	84882	289310	3.40838	C00672	ko00030,ko00240,ko01100
mws0736	188.116	C8H16N2O3	N-Glycyl-L-leucine*	Amino acids and derivatives	869-19-2	B	16338.5	54271.5	3.32169	C02155	--
mws0250	181.074	C9H11NO3	L-Tyrosine	Amino acids and derivatives	60-18-4	A	4358300	14376000	3.29853	C00082	ko00130,ko00261,ko00350,ko00360,ko00400,ko00460,ko00730,ko00940,ko00950,ko00965,ko00966,ko00970,ko00998,ko01100,ko01110,ko01210,ko01230
mws2367	300.121	C14H20O7	Salidroside	Phenolic acids	10338-51-9	B	15037.5	49395	3.28479	C06046	ko00350,ko01100
Lmgp000796	149.048	C8H7NO2	4-Hydroxymandelonitrile	Alkaloids	13093-65-7	A	326875	1052165	3.21886	C00650	--
mws1212	208.074	C11H12O4	Methyl ferulate	Phenolic acids	2309-07-1	A	46252	148680	3.21456	--	--
mws0219	133.038	C4H7NO4	L-Aspartic Acid	Amino acids and derivatives	56-84-8	A	2558450	8080300	3.15828	C00049	ko00220,ko00250,ko00260,ko00261,ko00270,ko00300,ko00340,ko00410,ko00460,ko00710,ko00760,ko00770,ko00970,ko01100,ko01110,ko01200,ko01210,ko01230,ko02010
Lmdn003749	498.174	C23H30O12	6-O-Vanilloylajugol	Terpenoids	124168-04-3	A	1032595	3191150	3.09042	--	--
Lmhn003074	310.069	C14H14O8	Feruloylmalic acid	Phenolic acids	-	A	28175.5	86747	3.07881	--	--
pmc0274	166.031	C6H6N4S	6-Methylmercaptopurine	Nucleotides and derivatives	50-66-8	B	2076300	6149650	2.96183	C16614	--
pme1210	149.051	C5H11NO2S	L-Methionine	Amino acids and derivatives	63-68-3	A	356700	1054250	2.95556	C00073	ko00270,ko00966,ko00970,ko01100,ko01110,ko01210,ko01230
mws1587	131.095	C6H13NO2	L-Norleucine	Amino acids and derivatives	327-57-1	A	3254850	9597550	2.94869	C01933	--
Lmdn004780	598.299	C30H46O12	Rehmaglutoside G	Terpenoids	-	A	456815	1340900	2.93532	--	--
pmb0500	410.184	C23H26N2O5	N-p-Coumaroyl-N'-feruloylputrescine	Alkaloids	380302-96-5	B	14080	41197.5	2.92596	--	--
Hmmn002544	356.111	C16H20O9	Ferulic acid-4-O-glucoside	Phenolic acids	117405-51-3	A	174845	507820	2.9044	--	--
pme2292	88.1	C4H12N2	Putrescine	Alkaloids	110-60-1	B	211335	586680	2.77607	C00134	ko00330,ko00472,ko00480,ko00960,ko01100,ko01110,ko02010
Lmdn003662	390.225	C19H34O8	Rehmaionoside A	Terpenoids	104112-06-3	A	85775	237425	2.768	C17450	--
mws0258	131.095	C6H13NO2	L-Isoleucine*	Amino acids and derivatives	73-32-5	A	3542850	9524250	2.6883	C00407	ko00280,ko00290,ko00460,ko00960,ko00966,ko00970,ko01100,ko01110,ko01210,ko01230,ko02010
pme3967	311.123	C12H17N5O5	2-(Dimethylamino)guanosine	Nucleotides and derivatives	2140-67-2	A	167925	448545	2.6711	--	--
mws0227	131.095	C6H13NO2	L-Leucine*	Amino acids and derivatives	61-90-5	A	3423300	9054700	2.64502	C00123	ko00280,ko00290,ko00966,ko00970,ko01100,ko01110,ko01210,ko01230,ko02010
pmb2922	566.055	C15H24N2O17P2	Uridine 5'-diphospho-D-glucose	Nucleotides and derivatives	133-89-1	B	1899500	4873150	2.56549	C00029	ko00040,ko00052,ko00053,ko00240,ko00500,ko00520,ko00561,ko00908,ko01100,ko01110
pmb2654	461.153	C19H27NO12	Anthranilate-1-O-Sophoroside	Phenolic acids	-	B	144000	368100	2.55625	--	--
pmp001198	131.095	C6H13NO2	6-Deoxyfagomine	Alkaloids	197449-09-5	A	1630900	4163450	2.55285	--	--
mws1179	434.121	C21H22O10	Naringenin-7-O-glucoside (Prunin)	Flavonoids	529-55-5	B	550870	1395600	2.53345	C09099	ko00941
Zmyn000083	339.996	C6H14O12P2	D-Glucose 1,6-bisphosphate	Others	10139-18-1	B	4710.05	11931.9	2.53329	C01231	ko00500,ko01100
pmb0782	85.089	C5H11N	Piperidine	Alkaloids	110-89-4	B	1253350	3162300	2.52308	C01746	ko00960
pme2117	427.029	C10H15N5O10P2	Adenosine 5'-diphosphate	Nucleotides and derivatives	58-64-0	A	60626	152150	2.50965	C00008	ko00190,ko00195,ko00230,ko00908,ko01100,ko01110
Lmdn002671	786.258	C35H46O20	Purpureaside C	Terpenoids	108648-07-3	A	562110	1403350	2.49658	C10488	--
mws0216	131.058	C5H9NO3	Trans-4-Hydroxy-L-proline	Amino acids and derivatives	51-35-4	A	5482300	13567500	2.47478	C01157	ko00330,ko01100,ko02010
Zmyn000453	192.027	C6H8O7	Isocitric Acid	Organic acids	320-77-4	A	13857000	33672000	2.42996	C00311	ko00020,ko00630,ko01100,ko01110,ko01200,ko01210,ko01230
pme1975	104.06	C3H4O4	Malonic acid	Organic acids	141-82-2	A	1011335	2453050	2.42556	C00383	ko00061,ko00240,ko00410,ko01100,ko01212
mws0576	104.047	C4H8O3	3-Hydroxybutyric acid	Organic acids	300-85-6	A	1018450	2422350	2.37847	C01089	ko00072,ko00650,ko01100
pme0274	131.095	C6H13NO2	6-Aminocaproic acid	Organic acids	60-32-2	A	1088550	2554900	2.34707	C02378	ko01100
Lmhp009187	439.27	C20H42NO7P	LysoPE 15:0	Lipids	-	A	54053.5	125975	2.33056	--	--
mws0473	132.042	C5H8O4	2-Methylsuccinic acid	Organic acids	498-21-5	B	385800	894755	2.31922	--	--
mws1150	786.258	C35H46O20	Echinacoside	Phenolic acids	82854-37-3	B	14323000	33044000	2.30706	C10450	--
pmb2260	479.301	C23H46NO7P	LysoPC 15:1	Lipids	-	B	37782.5	86685	2.29432	--	--
mws0277	192.063	C7H12O6	Quinic Acid	Organic acids	77-95-2	A	5443600	12452500	2.28755	C00296	ko00400,ko01100
Cmzp002057	314.1	C14H18O8	6-O-Acetylarbutin	Phenolic acids	10338-88-2	B	34417	78616	2.28422	--	--
Hmqn000843	302.1	C13H18O8	Tachioside	Lignans and Coumarins	109194-60-7	B	152160	346930	2.28003	--	--
mws5040	364.078	C12H21O11Na	Turanose	Others	547-25-1	A	2567350	5755850	2.24194	C19636	--
pmb1754	184.073	C5H15NO4P+	O-Phosphocholine	Alkaloids	107-73-3	B	258345	579155	2.24179	C00588	ko00564,ko01100
Cmzn005251	434.121	C21H22O10	6-O-Caffeoylarbutin	Phenolic acids	136172-60-6	A	672565	1502850	2.23451	--	--
pme0166	166.049	C6H6N4O2	1-Methylxanthine	Nucleotides and derivatives	6136-37-4	B	4125.55	9040.05	2.19124	C16358	ko00232,ko01100,ko01110
Zmzn000113	147.053	C5H9NO4	L-threo-3-Methylaspartate	Amino acids and derivatives	6061-13-8	A	828140	1784700	2.15507	C03618	ko00630,ko00660,ko01100,ko01200
Hmgn001278	462.174	C20H30O12	Verbasoside	Phenolic acids	61548-34-3	A	988085	2116800	2.14233	--	--
pmb2221	317.293	C18H39NO3	4-Hydroxysphinganine	Lipids	554-62-1	B	49436	104564	2.11515	C12144	ko00600,ko01100
mws0289	479.301	C23H46NO7P	LysoPE 18:1	Lipids	89576-29-4	B	239850	501350	2.09026	--	--
mws0281	192.027	C6H8O7	Citric Acid	Organic acids	77-92-9	A	4234050	8817900	2.08262	C00158	ko00020,ko00250,ko00630,ko01100,ko01110,ko01200,ko01210,ko01230
pmb3042	492.127	C23H24O12	Tricin-5-O-Glucoside	Flavonoids	32769-00-9	B	33348	69426	2.08186	--	--
pme0490	123.032	C6H5NO2	Nicotinic acid (Vitamin B3)	Others	59-67-6	A	44248.5	91242.5	2.06205	C00253	ko00760,ko00960,ko01100,ko01110
pmb2799	296.235	C18H32O3	12,13-Epoxy-9-Octadecenoic Acid	Lipids	6799-85-5	B	29891	61631.5	2.06187	C14826	ko00591,ko01100
Cmrp003675	478.148	C23H26O11	Plantainoside A	Phenolic acids	-	A	1693500	3467650	2.04762	--	--
mws1329	464.095	C21H20O12	Quercetin-7-O-glucoside	Flavonoids	491-50-9	B	82581	168185	2.03661	C12639	--
Lmdn000766	422.142	C17H26O12	Acetylcatalpol	Terpenoids	-	A	25914000	52640000	2.03133	--	--
mws0256	117.079	C5H11NO2	L-Valine	Amino acids and derivatives	72-18-4	A	18335500	36302500	1.9799	C00183	ko00280,ko00290,ko00311,ko00460,ko00770,ko00966,ko00970,ko01100,ko01110,ko01210,ko01230,ko02010
pmn001700	456.36	C30H48O3	24,30-Dihydroxy-12(13)-enolupinol	Terpenoids	-	A	92532	181600	1.96256	--	--
mws0242	174.089	C8H14O4	Suberic Acid	Organic acids	505-48-6	B	15044	29393.5	1.95384	C08278	--
mws1562	362.121	C15H22O10	Catalpol	Terpenoids	2415-24-9	A	243445	465395	1.9117	C09773	--
MA10039641	342.116	C12H22O11	Lactobiose	Others	63-42-3	A	3467700	6591250	1.90076	C00243	ko00052,ko01100,ko02010
Lmmn003323	272.235	C16H32O3	2-Hydroxyhexadecanoic acid	Organic acids	764-67-0	B	276695	525410	1.89888	--	--
Lmcn009122	254.225	C16H30O2	(7Z)-Hexadecenoic acid*	Lipids	2416-19-5	A	7584.6	14244	1.87802	--	--
Lmdp001053	508.158	C24H28O12	Specioside (6-O-p-CoumaroylCatalpol)	Terpenoids	72514-90-0	A	843280	1580700	1.87447	--	--
pmb0964	365.17	C16H23N5O5	Isopentenyladenine-7-N-glucoside	Nucleotides and derivatives	-	B	228565	427820	1.87177	--	--
mws0359	242.225	C15H30O2	Pentadecanoic Acid	Lipids	1002-84-2	A	228450	423245	1.85268	C16537	--
pme2380	146.022	C5H6O5	α-Ketoglutaric acid	Organic acids	328-50-7	A	704530	1295800	1.83924	C00026	ko00020,ko00040,ko00053,ko00220,ko00250,ko00300,ko00310,ko00340,ko00430,ko00630,ko00650,ko00660,ko01100,ko01110,ko01200,ko01210,ko01230
mws0847	149.07	C6H7N5	1-Methyladenine	Nucleotides and derivatives	5142-22-3	B	12160	22160.5	1.82241	C02216	--
Lmmp010562	390.277	C24H38O4	Diisooctyl Phthalate	Phenolic acids	27554-26-3	A	1026845	1838900	1.79083	C14577	--
mws0344	166.048	C5H10O6	D-Xylonic acid	Organic acids	526-91-0	A	6474750	11584000	1.7891	C00502	ko00040,ko01100
pmb3064	500.153	C22H28O13	3-O-p-Coumaroylquinic acid-O-glucoside	Phenolic acids	-	B	4011.8	7130.8	1.77746	--	--
Lmdp001060	670.211	C30H38O17	10-O-(4-Hydroxycinnamoyl)-6'-O-β-D-Glucosylcatalpol	Terpenoids	-	B	143270	250540	1.74873	--	--
pme2125	504.169	C18H32O16	Raffinose*	Others	512-69-6	B	881640	1534150	1.74011	C00492	ko00052,ko01100,ko02010
Lmbn003524	172.11	C9H16O3	9-Oxononanoic acid	Organic acids	2553-17-5	B	7117.05	12364	1.73724	C16322	ko00592,ko01110
pmn001610	308.272	C20H36O2	Eicosadienoic acid	Lipids	5598-38-9	A	355755	614525	1.72738	C16525	ko01040
Zmpn000199	210.038	C6H10O8	D-Galactaric acid*	Others	526-99-8	A	425800	729730	1.71379	C00879	ko00053,ko01100
Lmhp007840	533.348	C27H52NO7P	LysoPC 19:2	Lipids	-	B	4927.75	8419.25	1.70854	--	--
Zmgn000447	185.993	C3H7O7P	3-Phospho-D-glyceric acid	Others	820-11-1	A	318555	541865	1.70101	C00197	ko00010,ko00030,ko00260,ko00270,ko00561,ko00630,ko00710,ko01100,ko01110,ko01200,ko01230
mws2212	180.042	C9H8O4	Caffeic acid	Phenolic acids	331-39-5	A	66959.5	113822	1.69986	C01197	ko00940,ko01100,ko01110
Lmhp012042	354.277	C21H38O4	2-Linoleoylglycerol	Lipids	3443-82-1	A	1042455	1767700	1.69571	--	--
mws4193	168.079	C9H12O3	Homovanillic alcohol; 4-Hydroxy-3-methoxyphenethanol	Phenolic acids	2380-78-1	B	8849.65	15000	1.69498	--	--
Lmbn001034	148.074	C6H12O4	2,3-Dihydroxy-3-methylpentanoic acid	Organic acids	562-43-6	B	8289.5	13901	1.67694	C06007	ko00290,ko01100,ko01110,ko01210,ko01230
ML10172161	104.011	C3H4O4	Hydroxypyruvic acid*	Organic acids	1113-60-6	B	129455	215500	1.66467	C00168	ko00260,ko00630,ko01100,ko01110,ko01200
Zmyn000108	210.038	C6H10O8	D-Saccharic acid*	Others	87-73-0	A	402520	665840	1.65418	C00818	ko00053,ko01100
Lmhp010162	467.301	C22H46NO7P	LysoPE 17:0	Lipids	-	B	17555	28964.5	1.64993	--	--
pmb3081	290.004	C6H11PO11	Glucarate O-Phosphoric acid	Others	-	B	2205750	3627800	1.6447	--	--
pmb0764	143.04	C6H9NOS	4-Methyl-5-thiazoleethanol	Others	137-00-8	A	13631.4	22217	1.62984	C04294	ko00730,ko01100
Lmsn000381	342.116	C12H22O11	D-Maltose*	Others	133-99-3	A	4118550	6651050	1.6149	C01971	--
pme1691	146.118	C7H16NO2	Acetylcholine	Alkaloids	60-31-1	B	310095	499950	1.61225	C01996	ko00564
pmb2795	178.063	C10H10O3	4-Methoxycinnamic acid*	Phenolic acids	830-09-1	B	13756.5	22130.5	1.60873	--	--
mws0458	152.047	C8H8O3	Vanillin	Phenolic acids	121-33-5	A	180285	289440	1.60546	C00755	ko00998,ko01100,ko01110
mws2125	167.982	C3H5O6P	Phosphoenolpyruvate	Organic acids	138-08-9	A	278245	446570	1.60495	C00074	ko00010,ko00020,ko00400,ko00440,ko00620,ko00710,ko00998,ko01100,ko01110,ko01200,ko01230
Lmdp001031	526.169	C24H30O13	6-O-VeratroylCatalpol	Terpenoids	56973-43-4	A	474775	760920	1.6027	--	--
Lmmn009170	456.36	C30H48O3	Mangiferolic acid	Terpenoids	4184-34-3	A	95052	150875	1.58729	--	--
pmp000194	518.106	C24H22O13	6''-O-Malonylgenistin	Flavonoids	51011-05-3	B	198110	313715	1.58354	C16192	ko00943
pmb3107	360.106	C15H20O10	Glucosyringic Acid	Phenolic acids	-	B	38569.5	60746	1.57498	--	--
Xmdn002358	346.163	C16H26O8	Rehmapicroside	Terpenoids	104056-82-8	A	28563500	44594500	1.56124	--	--
mws0361	254.225	C16H30O2	Palmitoleic Acid*	Lipids	373-49-9	A	4155.6	6485.4	1.56064	C08362	ko00061
pmb0478	454.148	C21H26O11	Coumarin O-rutinoside	Lignans and Coumarins	-	B	9435	14716.5	1.55978	--	--
Zmyn005026	284.272	C18H36O2	16-Methylheptadecanoic acid	Lipids	2724-58-5	A	22087000	34290000	1.5525	C20356	--
pme3007	404.002	C9H14N2O12P2	Uridine 5'-diphosphate	Nucleotides and derivatives	27821-45-0	B	40711.5	63045.5	1.54859	C00015	ko00240,ko00908,ko01100
mws4053	456.36	C30H48O3	Ursolic acid	Terpenoids	77-52-1	B	96831	147445	1.5227	C08988	--
Lmhp009590	507.332	C25H50NO7P	LysoPC 17:1	Lipids	-	B	80132.5	122010	1.5226	--	--
mws1489	284.272	C18H36O2	Stearic Acid	Lipids	57-11-4	B	49309000	74980500	1.52063	C01530	ko00061,ko01040
Lmhp112042	354.277	C21H38O4	1-Linoleoylglycerol	Lipids	2277-28-3	A	1094900	1659400	1.51557	--	--
HJN110	456.36	C30H48O3	Betulinic acid	Terpenoids	472-15-1	A	99903.5	151245	1.51391	C08619	--
pma3101	256.082	C11H14NO6+	Nicotinate D-ribonucleoside	Others	17720-18-2	B	2616250	3938450	1.50538	C05841	ko00760,ko01100
mws4108	352.131	C21H20O5	1-Methoxyphaseollin	Lignans and Coumarins	157226-48-7	B	5409.65	8116.45	1.50037	--	--
mws1153	666.216	C31H38O16	2'-Acetylacteoside	Phenolic acids	94492-24-7	A	114050	170310	1.4933	--	--
Zmyn000247	148.037	C5H8O5	2-Hydroxyglutaric Acid*	Organic acids	13095-48-2	B	190890	282680	1.48085	C03196	ko00310,ko01100
Lmhp008833	493.317	C24H48NO7P	LysoPC 16:1(2n isomer)	Lipids	-	A	73837.5	109035	1.47669	--	--
pma2987	141.09	C6H11N3O	Histidinol	Alkaloids	501-28-0	B	9282300	13645500	1.47006	C00860	ko00340,ko01100,ko01110,ko01230
pme1419	163.067	C6H13NO2S	L-Methionine methyl ester	Amino acids and derivatives	10332-17-9	B	11485	16864	1.46835	--	--
mws2623	282.256	C18H34O2	11-Octadecanoic acid(Vaccenic acid)	Lipids	506-17-2	A	11703000	17153500	1.46574	C21944	--
Lmdn003756	194.058	C10H10O4	Methyl caffeate	Phenolic acids	3843-74-1	B	3498.65	5107.35	1.45981	C10477	--
pme2617	165.046	C5H11NO3S	L-Methionine Sulfoxide	Amino acids and derivatives	3226-65-1	A	4340550	6253700	1.44076	C02989	ko00270
Lmbn004685	312.23	C18H32O4	5S,8R-DiHODE; (5S,8R,9Z,12Z)-5,8-Dihydroxyoctadeca-9,12-dienoate	Lipids	-	B	18014	25667	1.42484	C20186	ko00591
Zmfn000481	536.044	C14H22N2O16P2	Uridine-5'-Diphosphate-D-Xylose	Nucleotides and derivatives	3616-06-6	A	316330	447560	1.41485	C00190	ko00520,ko00908,ko01100
Lmdn003075	390.153	C17H26O10	3,4-Dihydroverbenalin	Terpenoids	-	A	699195	983415	1.4065	--	--
mws0237	188.105	C9H16O4	Azelaic acid	Organic acids	123-99-9	A	437650	614010	1.40297	C08261	--
pmp001284	330.277	C19H38O4	Monopalmitin	Lipids	542-44-9	A	283225	396390	1.39956	--	--
Lmbp000668	123.032	C6H5NO2	Isonicotinic acid	Organic acids	55-22-1	A	88306.5	122880	1.39152	C07446	--
mws4134	612.152	C20H32N6O12S2	Oxiglutatione	Amino acids and derivatives	27025-41-8	A	293190	403295	1.37554	C00127	ko00480,ko01100
pme3033	103.063	C4H9NO2	N,N-Dimethylglycine	Amino acids and derivatives	1118-68-9	A	476500	653460	1.37137	C01026	ko00260,ko01100
Lmbn000193	104.011	C3H4O4	Tartronate semialdehyde*	Organic acids	2480-77-5	B	83322	113614	1.36355	C01146	ko00053,ko00630,ko01100
pmp001086	126.032	C6H6O3	5-Hydroxymethylfurfural	Phenolic acids	67-47-0	A	915340	1232835	1.34686	C11101	--
Lmhp009129	481.317	C23H48NO7P	LysoPC 15:0(2n isomer)	Lipids	-	A	29183	39242.5	1.3447	--	--
pmp001270	493.317	C24H48NO7P	LysoPC 16:1	Lipids	76790-27-7	A	77401	103370	1.33551	--	--
pmb2319	481.317	C23H48NO7P	LysoPC 15:0	Lipids	108273-89-8	A	373535	497605	1.33215	--	--
Lmbn000216	148.037	C5H8O5	3-Methylmalic acid*	Organic acids	152204-30-3	B	183595	240930	1.31229	C06032	ko00290,ko00660,ko01100,ko01210,ko01230
Zmhn001793	342.096	C15H18O9	6-O-Caffeoyl-D-glucose	Phenolic acids	-	B	5142900	6724600	1.30755	--	--
mws0191	117.079	C5H11NO2	Betaine	Alkaloids	107-43-7	A	393540	510135	1.29627	C00719	ko00260,ko01100,ko02010
mws0018	202.216	C10H26N4	Spermine	Alkaloids	71-44-3	B	21915000	28380000	1.295	C00750	ko00330,ko00410,ko00480,ko00770,ko01100
pmn001681	166.099	C10H14O2	1-(4-Methoxyphenyl)-1-propanol	Phenolic acids	5349-60-0	B	29479	37807.5	1.28252	--	--
Lmgp002593	122.037	C7H6O2	3-hydroxybenzaldehyde	Organic acids	100-83-4	B	56596.5	72485	1.28073	C03067	--
pme2755	221.09	C8H15NO6	N-Acetyl-D-glucosamine	Others	7512-17-6	B	229845	289900	1.26128	C00140	ko00520,ko01100,ko02010
pmb1452	273.267	C16H35NO2	N-Lauryldiethanolamine	Lipids	1541-67-9	B	91254	114350	1.2531	--	--
mws0919	432.106	C21H20O10	Kaempferol-3-O-rhamnoside (Afzelin)(Kaempferin)	Flavonoids	482-39-3	B	7231.35	9055.55	1.25226	C16911	ko00944
Rfmb25702	562.205	C28H34O12	Pinoresinol-4-O-(6''-acetyl)glucoside	Lignans and Coumarins	-	B	29010	36017.5	1.24155	--	--
pme0534	196.058	C6H12O7	Gluconic acid	Others	526-95-4	A	2100150	2575700	1.22644	C00257	ko00030,ko01100,ko01110,ko01200
mws1589	504.169	C18H32O16	D-Panose*	Others	33401-87-5	A	417730	506505	1.21252	C00713	--
pmd0151	569.275	C28H44NO9P	LysoPS 22:6	Lipids	-	B	10004.2	12001.5	1.19964	--	--
pmd0157	510.296	C24H47O9P	LysoPG 18:1	Lipids	-	B	4193.5	4998.05	1.19186	--	--
pmb2792	294.219	C18H30O3	13-Hydroxy-6,9,11-octadecatrienoic acid	Lipids	74784-20-6	B	28912	34021	1.17671	--	--
pme0183	151.049	C5H5N5O	Isoguanine	Nucleotides and derivatives	3373-53-3	B	28036	32976	1.1762	--	--
pme2559	175.048	C6H9NO5	N-Acetyl-L-Aspartic Acid	Amino acids and derivatives	997-55-7	B	45522	53129.5	1.16712	C01042	ko00250,ko01100
Lmbn006152	280.24	C18H32O2	(9Z,11E)-Octadecadienoic acid	Lipids	2540-56-9	A	25946	30217	1.16461	C04056	ko00591
mws1491	280.24	C18H32O2	Linoleic acid	Lipids	60-33-3	A	44202500	51401500	1.16286	C01595	ko00591,ko01040,ko01100
mws1195	178.063	C10H10O3	p-Coumaric acid methyl ester*	Phenolic acids	3943-97-3	B	21805.5	25332.5	1.16175	--	--
mws0983	325.298	C20H39NO2	N-Oleoylethanolamine	Alkaloids	111-58-0	A	262050	304145	1.16064	C20792	--
pma1303	491.301	C24H46NO7P	LysoPC 16:2	Lipids	-	B	21679	25128.5	1.15912	--	--
Lmbn001754	176.068	C7H12O5	3-Isopropylmalic Acid*	Organic acids	921-28-8	A	522485	604770	1.15749	C04411	ko00290,ko01100,ko01110,ko01210,ko01230
pmb2406	509.348	C25H52NO7P	LysoPC 17:0	Lipids	50930-23-9	A	455005	515465	1.13288	--	--
pmp000585	518.106	C24H22O13	Apigenin-7-O-(6''-malonyl)glucoside	Flavonoids	86546-87-4	B	15097	17019.5	1.12734	C10020	--
pme2827	240.245	C16H32O	Palmitaldehyde	Lipids	629-80-1	B	18281500	20589500	1.12625	C00517	ko00071
pmb0863	491.301	C24H46NO7P	LysoPC 16:2(2n isomer)	Lipids	-	A	20866.5	23434	1.12304	--	--
pmb2211	342.288	C19H38N2O3	Cocamidopropyl betaine	Alkaloids	4292-10-8	A	79716.5	88174.5	1.1061	--	--
pmn001421	338.1	C16H18O8	3-O-p-Coumaroylquinic acid*	Phenolic acids	87099-71-6	B	32127.5	35419.5	1.10247	--	--
pmn001378	520.194	C26H32O11	Pinoresinol-4-O-glucoside	Lignans and Coumarins	41607-20-9	B	273165	300575	1.10034	C17529	--
Lmdn001501	374.121	C16H22O10	Gardoside	Terpenoids	54835-76-6	A	8343900	9089900	1.08941	C16963	--
pme3163	290.04	C7H15O10P	D-Sedoheptuiose 7-phosphate	Others	2646-35-7	B	1867350	2031850	1.08809	--	--
pme3337	383.108	C14H17N5O8	Succinyladenosine	Nucleotides and derivatives	4542-23-8	A	394960	429660	1.08786	--	--
pmb0770	352.142	C20H20N2O4	N-Feruloylserotonin	Alkaloids	68573-23-9	B	23321	25310.5	1.08531	--	--
Lmbn001467	159.09	C7H13NO3	5-Acetamidopentanoic Acid	Organic acids	1072-10-2	B	255000	276200	1.08314	C03087	ko00310,ko01100
pmc0682	132.069	C8H8N2	4-Aminoindole	Alkaloids	5192-23-4	B	127185	136670	1.07458	--	--
Lmbn005662	296.235	C18H32O3	9(10)-EpOME;(9R,10S)-(12Z)-9,10-Epoxyoctadecenoic acid	Lipids	16833-56-0	B	6834.85	7243.95	1.05986	C14825	ko00591,ko01100
pma0134	120.042	C4H8O4	D-(-)-Threose	Others	95-43-2	B	43947	46478	1.05759	C06463	--
pme1014	444.303	C31H40O2	Menatetrenone (Vitamin K2)	Others	11032-49-8	B	38859.5	41029	1.05583	--	--
mws0982	125.095	C6H11N3	1-Methylhistamine	Alkaloids	501-75-7	B	11447	12010	1.04918	C05127	ko00340,ko01100
mws1574	374.121	C16H22O10	Geniposidic acid	Terpenoids	27741-01-1	A	8287950	8663700	1.04534	C11673	ko00902,ko01110
Zmyn005384	300.266	C18H36O3	2R-Hydroxyoctadecanoic Acid	Lipids	26633-48-7	B	5272.35	5446.95	1.03312	C03042	--
pmc1990	300.1	C17H16O5	4'-Hydroxy-5,7-dimethoxyflavanone	Flavonoids	-	B	4049550	4172200	1.03029	--	--
pmp000681	478.148	C23H26O11	Calceolarioside A	Phenolic acids	84744-28-5	A	4144850	4264400	1.02884	--	--
pmn001420	342.095	C15H18O9	1-O-[(E)-Caffeoyl]-D-glucose	Phenolic acids	-	A	5081000	5197100	1.02285	--	--
Lmqp000873	100.018	C4H4O3	Succinic anhydride	Organic acids	108-30-5	B	602710	614405	1.0194	C19524	--
Lmzn206829	454.345	C30H46O3	Oleanonic acid	Terpenoids	17990-42-0	B	12773	12990.5	1.01703	--	--
pme1002	137.084	C8H11NO	L-Tyramine	Amino acids and derivatives	51-67-2	A	301210	305200	1.01325	C00483	ko00350,ko00950,ko01100,ko01110
pme2122	111.08	C5H9N3	Histamine	Amino acids and derivatives	51-45-6	B	261385	264775	1.01297	C00388	ko00340,ko01100,ko01110
pmb3101	176.068	C7H12O5	2-Isopropylmalic Acid	Organic acids	49601-06-1	A	477135	483105	1.01251	C02504	ko00290,ko00620,ko01100,ko01110,ko01210,ko01230
YC512118	281.272	C18H35NO	Oleamide (9-Octadecenamide)	Lipids	301-02-0	A	12555	12482.5	0.994225	C19670	--
mws4169	478.148	C23H26O11	Calceolarioside B	Phenolic acids	105471-98-5	A	5250000	5206650	0.991743	--	--
mws2523	422.083	C12H23O14P	Trehalose 6-phosphate	Others	4484-88-2	B	17986	17835	0.991605	C00689	ko00500,ko01100,ko01110
Rfmb087	312.23	C18H32O4	9-Hydroxy-13-oxo-10-octadecenoic Acid	Lipids	-	B	120195	118340	0.984567	--	--
pmb2804	312.23	C18H32O4	13S-Hydroperoxy-9Z,11E-octadecadienoic acid	Lipids	33964-75-9	B	46355	45225.5	0.975634	C04717	ko00591,ko01100
mws0178	354.095	C16H18O9	Chlorogenic acid (3-O-Caffeoylquinic acid)*	Phenolic acids	327-97-9	B	197955	189825	0.95893	C00852	ko00940,ko00941,ko00945,ko01110
mws0906	342.131	C16H22O8	Coniferin	Phenolic acids	531-29-3	A	5584600	5303600	0.949683	C00761	ko00940
Lmhp009034	451.27	C21H42NO7P	LysoPE 16:1	Lipids	-	A	64706.5	60965.5	0.942185	--	--
mws0017	145.158	C7H19N3	Spermidine	Alkaloids	124-20-9	B	6209.25	5815.35	0.936562	C00315	ko00330,ko00410,ko00480,ko00940,ko01100,ko02010
pmp001281	521.348	C26H52NO7P	LysoPC 18:1	Lipids	-	A	1689350	1572250	0.930683	--	--
mws0043	402.131	C21H22O8	Nobiletin (5,6,7,8,3',4'-Hexamethoxyflavone)	Flavonoids	478-01-3	A	793025	730785	0.921516	C10112	--
mws1350	182.058	C9H10O4	Syringaldehyde; 4-Hydroxy-3,5-Dimethoxybenzaldehyde	Phenolic acids	134-96-3	B	72181.5	66326	0.918878	--	--
pme1816	354.095	C16H18O9	Neochlorogenic acid (5-O-Caffeoylquinic acid)*	Phenolic acids	906-33-2	B	33723	30971.5	0.918409	C17147	--
mws1333	342.116	C12H22O11	Melibiose	Others	585-99-9	A	525370	479135	0.911995	C05402	ko00052,ko01100,ko02010
Lmhp010190	521.348	C26H52NO7P	LysoPC 18:1(2n isomer)	Lipids	-	A	1726550	1572250	0.910631	--	--
pmb2640	200.178	C12H24O2	Dodecanoic acid (Lauric acid)	Lipids	143-07-7	A	670865	607305	0.905257	C02679	ko00061,ko01100,ko01110
Lmzn106829	454.345	C30H46O3	Betulonic acid	Terpenoids	4481-62-3	B	14943	13490.5	0.902797	--	--
pmb0881	477.286	C23H44NO7P	LysoPE 18:2	Lipids	-	A	2300200	2075300	0.902226	--	--
mws2108	354.095	C16H18O9	Cryptochlorogenic acid (4-O-Caffeoylquinic acid)	Phenolic acids	905-99-7	B	125705	111997	0.890951	--	--
Zmgn001448	176.068	C7H12O5	2-Propylmalic Acid*	Organic acids	-	A	484105	430980	0.890261	C05994	ko00620
pmf0293	270.292	C18H38O	1-Octadecanol	Lipids	112-92-5	B	195770	173895	0.888262	--	--
pmd0156	510.296	C24H47O9P	LysoPG 18:1 (2n isomer)	Lipids	-	B	5915.7	5231.45	0.884333	--	--
Lmdp004574	802.196	C37H38O20	Quercetin-3-O-(2'''-Feruloyl)sophoroside	Flavonoids	-	B	52954.5	46766.5	0.883145	--	--
Lmzn006829	454.345	C30H46O3	3-Ketoursolic acid	Terpenoids	-	B	15787.5	13818.5	0.875281	--	--
mws0097	358.142	C20H22O6	Pinoresinol*	Lignans and Coumarins	487-36-5	A	15275.5	13347.5	0.873785	C05366	ko00998,ko01100,ko01110
mws0147	118.063	C5H10O3	β-Hydroxyisovaleric acid	Organic acids	625-08-1	B	65970.5	57591	0.872981	C20827	ko00280,ko01100
pmn001710	522.137	C24H26O13	Rosmarinic acid-3'-O-glucoside	Phenolic acids	910028-78-3	B	72968	63411.5	0.869032	--	--
Lmdn004491	652.237	C31H40O15	Martynoside	Terpenoids	67884-12-2	A	14512000	12540500	0.864147	--	--
mws0055	372.121	C20H20O7	Tangeretin (4',5,6,7,8-Pentamethoxyflavone)	Flavonoids	481-53-8	B	1336250	1151750	0.861927	C10190	--
Lmhp007598	533.348	C27H52NO7P	LysoPC 19:2(2n isomer)	Lipids	-	B	10016.5	8612.55	0.859841	--	--
pmb0874	477.286	C23H44NO7P	LysoPE 18:2(2n isomer)	Lipids	-	B	2300150	1973850	0.85814	--	--
pme0014	147.053	C5H9NO4	L-Glutamic acid	Amino acids and derivatives	56-86-0	A	903770	774985	0.857502	C00025	ko00220,ko00250,ko00330,ko00332,ko00340,ko00430,ko00480,ko00630,ko00650,ko00660,ko00860,ko00910,ko00970,ko01100,ko01110,ko01200,ko01210,ko01230,ko02010
pmp000441	470.34	C30H46O4	11-Keto-ursolic acid	Terpenoids	105870-59-5	B	2362500	2018750	0.854497	--	--
Lmqn012798	454.345	C30H46O3	Urs-12(13)-en-3-one-28-oic acid	Terpenoids	-	B	17869	15186.5	0.84988	--	--
pmn001708	488.35	C30H48O5	Asiatic acid	Terpenoids	464-92-6	B	7832.4	6643.85	0.848252	C08617	--
mws1488	256.24	C16H32O2	Palmitic acid	Lipids	57-10-3	B	18677.5	15810.5	0.8465	C00249	ko00061,ko00062,ko00071,ko00073,ko01040,ko01100,ko01212
pmb0786	179.079	C6H13NO5	D-Glucosamine	Others	3416-24-8	B	56168	47483	0.845375	C00329	ko00520,ko01100
pmf0440	162.068	C10H10O2	4-MethoxycinnaMaldehyde	Phenolic acids	1963-36-6	B	67963	57050.5	0.839435	C10475	--
pmn001694	330.241	C18H34O5	9,10,13-Trihydroxy-11-Octadecenoic Acid	Lipids	29907-57-1	A	444685	370350	0.832837	C14835	ko00591
Lmdn004267	358.142	C20H22O6	Epipinoresinol*	Lignans and Coumarins	24404-50-0	B	15262.5	12651.5	0.828927	--	--
Hmqp005411	296.234	C18H32O3	9-Oxo-12Z-Octadecenoic acid*	Lipids	112543-32-5	B	98752.5	81263.5	0.822901	--	--
pma0791	520.122	C24H24O13	Naringenin-7-O-(6''-malonyl)glucoside	Flavonoids	-	B	394635	324240	0.82162	--	--
Lmsn009238	504.345	C30H48O6	1β-Hydroxyeuscaphic acid	Terpenoids	120211-98-5	B	14478.5	11855.6	0.818842	--	--
Hmbp002025	478.147	C23H26O11	Calceolarioside D	Others	-	A	6745900	5518750	0.81809	--	--
mws0119	228.209	C14H28O2	Myristic Acid	Lipids	544-63-8	A	35984500	29434500	0.817977	C06424	ko00061,ko01100
pme2237	182.079	C6H14O6	Dulcitol*	Others	608-66-2	A	9292450	7537800	0.811175	C01697	ko00052,ko01100
mws0214	182.079	C6H14O6	D-Sorbitol	Others	50-70-4	A	8060400	6407550	0.794942	C00794	ko00051,ko00052,ko01100,ko02010
pmp000106	312.1	C18H16O5	5,7,4'-Trimethoxyflavone	Flavonoids	5631-70-9	B	3250.05	2577.55	0.79308	--	--
pme2433	105.079	C4H11NO2	Diethanolamine	Alkaloids	111-42-2	B	41990.5	33073	0.787631	C06772	ko00564
mws1155	182.079	C6H14O6	D-Mannitol*	Others	69-65-8	A	2835350	2194500	0.773979	C00392	ko00051,ko01100,ko02010
mws0061	464.095	C21H20O12	Quercetin-3-O-galactoside (Hyperin)	Flavonoids	482-36-0	B	32005.5	24737	0.772898	C10073	--
mws0192	118.027	C4H6O4	Succinic acid*	Organic acids	110-15-6	A	96956500	74748500	0.770949	C00042	ko00020,ko00190,ko00250,ko00310,ko00350,ko00360,ko00620,ko00630,ko00640,ko00650,ko00760,ko00920,ko01100,ko01110,ko01200
mws0470	118.027	C4H6O4	Methylmalonic acid*	Organic acids	516-05-2	A	2783350	2131300	0.765732	C02170	ko00240,ko00280,ko00640,ko01100
pme3096	119.022	C3H5NO4	Aminomalonic acid	Organic acids	1068-84-4	A	3472900	2656200	0.764836	C00872	--
pmd0147	547.364	C28H54NO7P	LysoPC 20:2	Lipids	-	B	189585	143290	0.755809	--	--
pmb0565	508.122	C23H24O13	Syringetin-3-O-glucoside	Flavonoids	40039-49-4	B	464240	342445	0.737646	--	--
pmd0146	547.364	C28H54NO7P	LysoPC 20:2(2n isomer)	Lipids	-	B	182720	133220	0.729094	--	--
Lmzn006795	454.345	C30H46O3	Ursonic acid	Terpenoids	6246-46-4	B	17915	12781	0.713425	--	--
Lmmn009550	454.345	C30H46O3	Mangiferonic acid	Terpenoids	13878-90-5	A	16298.5	11484.2	0.704617	--	--
Lmhp008718	505.317	C25H48NO7P	LysoPC 17:2	Lipids	-	A	65574	46165.5	0.704021	--	--
mws0668	284.076	C10H12N4O6	Xanthosine	Nucleotides and derivatives	146-80-5	A	541195	378375	0.699147	C01762	ko00230,ko00232,ko01100,ko01110,ko02010
Zmyn000110	259.046	C6H14NO8P	D-Glucosamine 1-phosphate	Others	2152-75-2	B	9855.65	6881.65	0.698244	C06156	ko00520,ko01100
mws0752	186.162	C11H22O2	Undecylic Acid	Lipids	112-37-8	B	297835	207100	0.695351	C17715	--
Lmzp002365	464.131	C22H24O11	Hesperetin-7-O-glucoside	Flavonoids	31712-49-9	B	439410	305515	0.695285	C16422	ko00941
Zmgn004439	172.146	C10H20O2	Decanoic acid	Organic acids	334-48-5	B	22078.5	15288.5	0.692461	C01571	ko00061,ko01100
ML10179289	122.073	C8H10O	2-Phenylethanol	Phenolic acids	60-12-8	A	2899700	1999100	0.689416	C05853	ko00360
pmn001517	330.131	C15H22O8	3,4,5-Trimethoxyphenyl-1-O-Glucoside	Phenolic acids	-	B	28948000	19905000	0.687612	--	--
NK10264324	126.032	C6H6O3	1,3,5-Benzenetriol	Phenolic acids	108-73-6	B	133165	91522.5	0.687286	C02183	--
pme3184	331.068	C10H14N5O6P	2'-Deoxyadenosine-5'-monophosphate	Nucleotides and derivatives	653-63-4	A	756015	518760	0.686177	C00360	ko00230,ko01100
pme0137	188.08	C7H12N2O4	N-Acetyl-L-Glutamine	Amino acids and derivatives	2490-97-3	B	182335	124740	0.684125	--	--
pmb0883	481.317	C23H48NO7P	LysoPE 18:0	Lipids	69747-55-3	B	34926	23829	0.682271	--	--
pme0257	112.027	C4H4N2O2	Uracil	Nucleotides and derivatives	66-22-8	A	112385	75672.5	0.673333	C00106	ko00240,ko00410,ko00770,ko01100
pmb0686	536.117	C24H24O14	Eriodictyol-7-O-(6''-malonyl)glucoside	Flavonoids	-	B	76252	51334	0.673215	--	--
NK10246260	161.048	C9H7NO2	2,4-Dihydroxyquinoline	Alkaloids	86-95-3	A	287720	193150	0.671312	C16716	--
pmb0889	278.225	C18H30O2	Punicic acid (9Z,11E,13Z-octadecatrienoic acid)	Lipids	544-72-9	B	1457850	972045	0.666766	C08364	--
Lmlp005236	450.116	C21H22O11	Dihydrokaempferol-3-O-glucoside	Flavonoids	1049-08-8	B	1686100	1119850	0.664166	--	--
pme2914	162.053	C6H10O5	3-Hydroxy-3-methylpentane-1,5-dioic acid	Organic acids	503-49-1	B	1183800	782650	0.661134	C03761	--
pme0010	105.043	C3H7NO3	L-Serine	Amino acids and derivatives	56-45-1	A	580665	379005	0.652709	C00065	ko00260,ko00261,ko00270,ko00460,ko00600,ko00630,ko00920,ko00970,ko01100,ko01110,ko01200,ko01230,ko02010
pmn001689	312.23	C18H32O4	9-Hydroxy-12-oxo-15(Z)-octadecenoic acid	Lipids	-	B	15254.5	9886.65	0.648114	C21924	ko00592,ko01110
pme1228	220.085	C11H12N2O3	5-Hydroxy-L-tryptophan	Amino acids and derivatives	56-69-9	B	28185.5	18212.5	0.646166	C00643	ko00380,ko01100
Hmqp005455	296.234	C18H32O3	15(R)-Hydroxylinoleic Acid*	Lipids	177931-23-6	B	25208	16022	0.635592	--	--
Lmdn004263	554.2	C26H34O13	6-O-Sinapoylajugol	Terpenoids	-	A	2537750	1609600	0.634263	--	--
Hmgn002038	638.184	C29H34O16	β-Oxoacteoside	Phenolic acids	-	B	38868	24198	0.622569	--	--
Hmpn005101	452.131	C21H24O11	Sieboldin	Flavonoids	18777-73-6	B	43003	26514	0.616562	--	--
mws0208	146.058	C6H10O4	Adipic Acid*	Organic acids	124-04-9	B	73849	45514.5	0.616318	C06104	ko01100
Lmhp008337	425.254	C19H40NO7P	LysoPE 14:0(2n isomer)	Lipids	-	B	28027	17117.5	0.61075	--	--
mws1090	260.03	C6H13O9P	Glucose-1-phosphate*	Others	59-56-3	A	2175500	1325650	0.609354	C00103	ko00010,ko00040,ko00052,ko00500,ko00520,ko00523,ko00561,ko01100,ko01110
pmb3074	338.1	C16H18O8	5-O-p-Coumaroylquinic acid*	Phenolic acids	1899-30-5	B	35935	21582	0.600584	C12208	ko00940,ko00941,ko00945,ko01110
Lmhp011549	549.379	C28H56NO7P	LysoPC 20:1	Lipids	-	B	29334	17614.5	0.600481	--	--
mws0671	119.058	C4H9NO3	L-Homoserine*	Organic acids	672-15-1	B	736250	440160	0.59784	C00263	ko00260,ko00270,ko00300,ko00920,ko01100,ko01110,ko01230
Rfmb091	296.235	C18H32O3	9S-Hydroxy-10E,12Z-octadecadienoic acid*	Lipids	15514-85-9	A	653075	388795	0.59533	C14767	ko00591
mws0924	146.058	C6H10O4	2-Methylglutaric acid*	Organic acids	617-62-9	B	53310	31643.5	0.593575	--	--
mws0264	342.116	C12H22O11	D-Trehalose*	Others	99-20-7	A	643955	381095	0.591804	C01083	ko00500,ko01100,ko01110,ko02010
pmb0490	234.137	C13H18N2O2	p-Coumaroylputrescine	Alkaloids	34136-53-3	B	392605	231380	0.589346	C18326	ko00330,ko01100
mws0866	260.03	C6H13O9P	D-Glucose 6-phosphate*	Others	56-73-5	A	2375650	1395600	0.58746	C00092	ko00500,ko00562,ko00998,ko01100,ko01110
mws0230	119.058	C4H9NO3	L-Threonine*	Amino acids and derivatives	72-19-5	A	763685	446135	0.584187	C00188	ko00260,ko00261,ko00290,ko00860,ko00970,ko01100,ko01110,ko01230,ko02010
Lmbn005369	296.235	C18H32O3	13(S)-HODE;13(S)-Hydroxyoctadeca-9Z,11E-dienoic acid*	Lipids	10219-69-9	A	703300	410335	0.583442	C14762	ko00591
Hmsn000210	266.224	C17H30O2	Methyl 7,10-hexadecadienoate	Lipids	-	A	8532900	4938600	0.578772	--	--
pmb0484	103.091	C5H13NO	Choline	Alkaloids	62-49-7	B	10094450	5750150	0.569635	C00114	ko00260,ko00564,ko01100,ko02010
Lmbn013410	206.167	C14H22O	2,4-Di-Tert-Butylphenol*	Phenolic acids	96-76-4	A	65204	36976	0.567082	--	--
Lmln010063	206.167	C14H22O	2,6-Di-tert-butylphenol*	Phenolic acids	128-39-2	B	82109	46458.5	0.565815	--	--
pmb2791	310.1	C18H30O4	9-Hydroperoxy-10E,12,15Z-octadecatrienoic acid	Lipids	111004-08-1	B	43940	24825.5	0.564986	C16321	ko00592,ko01110
Hmgp001944	624.205	C29H36O15	Isoacteoside	Phenolic acids	61303-13-7	A	3774850	2126050	0.563214	--	--
pmb0864	425.254	C19H40NO7P	LysoPE 14:0	Lipids	-	B	26636	14956	0.561496	--	--
Lmbn000198	134.022	C4H6O5	3-Dehydro-L-Threonic Acid*	Organic acids	-	A	1272850	712125	0.559473	C03064	ko00053,ko01100
Zmpn000095	262.045	C6H15O9P	Sorbitol-6-phosphate	Others	20479-58-7	B	67596	37793	0.559101	C01096	ko00051,ko01100
mws0028	168.042	C8H8O4	Vanillic acid	Phenolic acids	121-34-6	A	116620	64601.5	0.553949	C06672	--
Zmyn004714	298.251	C18H34O3	Ricinoleic acid	Lipids	141-22-0	B	77658	42950.5	0.553072	C08365	--
pme1383	169.074	C8H11NO3	Pyridoxine	Others	65-23-6	B	283220	155720	0.54982	C00314	ko00750,ko01100
pmn001591	488.35	C30H48O5	Rutundic acid	Terpenoids	20137-37-5	A	53057	29023	0.547015	--	--
mws0057	450.116	C21H22O11	Eriodictyol-7-O-glucoside	Flavonoids	38965-51-4	B	910025	494395	0.543276	--	--
pme3017	103.063	C4H9NO2	2-Aminoisobutyric acid	Amino acids and derivatives	62-57-7	A	4775950	2589650	0.542227	C03665	--
Hmgp002146	638.222	C30H38O15	Leucosceptoside A	Phenolic acids	83529-62-8	A	1333450	719725	0.539747	--	--
pmn001426	488.35	C30H48O5	Euscaphic acid	Terpenoids	53155-25-2	B	31431	16925	0.538481	C17890	--
pme3313	260.03	C6H13O9P	D-Fructose 6-phosphate*	Others	643-13-0	B	1060200	556235	0.524651	C00085	ko00052,ko00500,ko00710,ko01100,ko01110,ko01200
mad1424	426.043	C17H14O13	Ditartaroyl-hydroxycoumarin	Lignans and Coumarins	-	A	397985	208695	0.524379	--	--
mws2104	194.079	C7H14O6	D-Pinitol	Others	10284-63-6	B	46489	24137	0.519198	C03844	--
Lmsn011830	486.335	C30H46O5	2α,19α-Dihydroxy-3-oxours-12-en-28-oic acid	Terpenoids	176983-21-4	B	162235	83837	0.516763	--	--
Lmdn001530	348.142	C15H24O9	Ajugol	Terpenoids	52949-83-4	A	3862000	1975600	0.511548	--	--
mws0133	122.048	C6H6N2O	Nicotinamide	Others	98-92-0	B	236030	119915	0.50805	C00153	ko00760,ko01100
mws0275	134.022	C4H6O5	L-Malic acid*	Organic acids	97-67-6	A	1041790	524925	0.503868	C00149	ko00020,ko00620,ko00630,ko00710,ko01100,ko01110,ko01200
pme1109	151.049	C5H5N5O	Guanine	Nucleotides and derivatives	73-40-5	A	35073.5	17663.5	0.503614	C00242	ko00230,ko01100
mws0367	278.225	C18H30O2	α-Linolenic Acid*	Lipids	463-40-1	A	24218000	11987500	0.494983	C06427	ko00592,ko01040,ko01100,ko01110
pme3961	251.102	C10H13N5O3	2'-Deoxyadenosine	Nucleotides and derivatives	958-09-8	B	84272.5	41676	0.494539	C00559	ko00230,ko01100,ko02010
mws1050	147.053	C5H9NO4	O-Acetylserine	Amino acids and derivatives	5147-00-2	B	179100	88528	0.494294	C00979	ko00270,ko00908,ko00920,ko01100,ko01110,ko01200,ko01230,ko04122
mws0366	278.225	C18H30O2	γ-Linolenic Acid*	Lipids	506-26-3	A	23166500	11250500	0.485637	C06426	ko00591,ko01040,ko01100
pmb2787	294.219	C18H30O3	9-Oxo-10E,12Z-octadecadienoic acid	Lipids	54232-59-6	B	42873	20696.5	0.48274	C14766	ko00591
pme2651	743.075	C21H28N7O17P3	NADP (Nicotinamide adenine dinucleotide phosphate)	Nucleotides and derivatives	53-59-8	B	308465	148200	0.480443	C00006	ko00195,ko00480,ko00760,ko01100
pmf0297	298.324	C20H42O	1-Eicosanol	Lipids	629-96-9	B	73694.5	35145	0.476901	--	--
Lmbn005923	278.225	C18H30O2	Crepenynic acid	Lipids	2277-31-8	A	451540	211860	0.469194	C07289	ko00591
Lmsn013282	470.34	C30H46O4	Pomonic Acid	Terpenoids	13849-90-6	A	47870.5	22394.5	0.467814	--	--
pma1840	250.144	C14H20NO3+	4-Coumaroylcholine	Alkaloids	-	B	17033.5	7936.35	0.465926	--	--
mws0341	132.079	C6H12O3	2-Hydroxyisocaproic acid	Organic acids	20312-37-2	B	107267	49591.5	0.462318	C03264	--
Xmdp002369	497.19	C23H31NO11	Rehmaglutoside D	Terpenoids	1397694-38-0	A	570805	260100	0.455672	--	--
mws0255	111.043	C4H5N3O	Cytosine	Nucleotides and derivatives	71-30-7	A	318265	143490	0.450851	C00380	ko00240,ko01100
pmp001273	519.332	C26H50NO7P	LysoPC 18:2	Lipids	-	A	21972500	9895800	0.450372	--	--
Hmbp001276	168.042	C8H8O4	Gallacetophenone	Phenolic acids	528-21-2	A	91442.5	40770	0.445854	--	--
mws4176	236.116	C12H16N2O3	L-Alanyl-L-Phenylalanine	Amino acids and derivatives	3061-90-3	B	18575.5	8265.9	0.444989	--	--
pmb0876	453.286	C21H44NO7P	LysoPE 16:0	Lipids	53862-35-4	A	2685000	1175650	0.437858	--	--
mws0663	180.065	C7H8N4O2	1,7-Dimethylxanthine	Nucleotides and derivatives	611-59-6	B	40392.5	17584.5	0.435341	C13747	ko00232,ko01100,ko01110
pme1286	384.122	C14H20N6O5S	S-(5'-Adenosy)-L-homocysteine	Amino acids and derivatives	979-92-0	A	40812.5	17628.5	0.431939	C00021	ko00270,ko01100,ko01230
HJN087	434.121	C21H22O10	Naringenin-4'-O-glucoside*	Flavonoids	-	B	422130	181995	0.431135	--	--
Lmxp011770	278.152	C16H22O4	Diisobutyl phthalate*	Phenolic acids	84-69-5	A	25265000	10860500	0.429863	C15205	--
Lmlp012720	278.152	C16H22O4	Dibutyl phthalate*	Phenolic acids	84-74-2	A	24469500	10474500	0.428064	C14214	--
mws0437	152.068	C5H12O5	D-Arabitol*	Others	488-82-4	B	37554.5	15910.5	0.423664	C01904	ko00040,ko01100
pmb0789	331.127	C14H21NO8	Pyridoxine-5'-O-glucoside	Others	-	B	3551400	1498000	0.421805	C03996	--
mws0884	329.053	C10H12N5O6P	Cyclic 3',5'-Adenylic acid	Nucleotides and derivatives	60-92-4	B	19854	8247.45	0.415405	C00575	ko00230,ko01100
Cmdp004777	614.294	C30H46O13	Rehmaglutoside H	Terpenoids	1397694-43-7	A	54517.5	22455.5	0.411895	--	--
pmb2786	294.219	C18H30O3	9-Hydroxy-10,12,15-octadecatrienoic acid*	Lipids	89886-42-0	B	35920	14782	0.411526	C16326	ko00592
Lmbn005443	294.219	C18H30O3	13-KODE; (9Z,11E)-13-Oxooctadeca-9,11-dienoic acid*	Lipids	54739-30-9	B	42706.5	17417	0.40783	C14765	ko00591
Lmlp006175	434.121	C21H22O10	Isosalipurposide (Phlorizin Chalcone)*	Flavonoids	4547-85-7	B	302250	122180	0.404235	C16406	ko00941
mws0213	152.068	C5H12O5	Ribitol*	Others	488-81-3	B	60452	24404.5	0.4037	C00474	ko00040,ko00740,ko01100
pmp001251	519.332	C26H50NO7P	LysoPC 18:2(2n isomer)	Lipids	-	A	2432300	972785	0.399944	--	--
mws0567	145.085	C5H11N3O2	4-Guanidinobutyric acid	Organic acids	463-00-3	B	451515	179700	0.397993	C01035	ko00330,ko01100
pmd0160	453.286	C21H44NO7P	LysoPE 16:0(2n isomer)	Lipids	-	B	2745150	1090300	0.397173	--	--
Lmhp008744	676.367	C33H56O14	1-α-Linolenoyl-glycerol-2,3-di-O-glucoside	Lipids	-	A	125263	48452	0.386802	--	--
pmb1650	278.225	C18H30O2	Octadeca-11E,13E,15Z-trienoic acid	Lipids	25575-00-2	B	8717600	3344650	0.383666	--	--
pmp001285	148.016	C8H4O3	Phthalic anhydride	Phenolic acids	85-44-9	A	1438050	546075	0.379733	--	--
Cmdn002389	696.284	C30H48O18	Rehmaglutoside K	Terpenoids	1397694-56-2	A	16753000	6327350	0.377685	--	--
HJAP012	418.09	C20H18O10	Luteolin-8-C-arabinoside	Flavonoids	-	B	49166	18556	0.377415	--	--
pmb2497	198.053	C9H10O5	4-Hydroxy-3-methoxymandelate	Phenolic acids	55-10-7	B	94477.5	35575	0.376545	C05584	ko00350,ko01100
HJN090	434.121	C21H22O10	Butin-7-O-glucoside	Flavonoids	-	A	401845	150695	0.375008	--	--
pma6218	418.126	C21H22O9	O-MethylNaringenin-8-C-arabinoside	Flavonoids	-	B	177215	66434	0.374878	--	--
MA10002917	184.012	C6H4N2O5	2,4-Dinitrophenol	Phenolic acids	51-28-5	B	92783.5	34691	0.373892	C02496	--
pme0282	166.027	C8H6O4	Phthalic acid	Organic acids	88-99-3	A	190415	70893.5	0.37231	C01606	ko01100,ko02010
pme3475	272.068	C15H12O5	Butin	Flavonoids	492-14-8	B	66013	24464.5	0.370601	C09614	ko00941
Lmdn001550	696.284	C30H48O18	Rehmaglutoside J	Terpenoids	1397694-55-1	A	19084000	7010100	0.367329	--	--
mws5035	278.163	C15H22N2O3	L-Leucyl-L-phenylalanine	Amino acids and derivatives	56217-82-4	B	12384.2	4516.1	0.364665	--	--
pmc0066	332.052	C10H13N4O7P	2'-Deoxyinosine-5'-monophosphate	Nucleotides and derivatives	3393-18-8	A	12427500	4470000	0.359686	C06196	ko00230
pme0264	242.09	C10H14N2O5	Thymidine	Nucleotides and derivatives	50-89-5	B	43140.5	15155.5	0.351306	C00214	ko00240,ko01100
Lmhp002772	248.152	C14H20N2O2	p-Coumaroylcadaverine	Alkaloids	-	B	247820	86992.5	0.351031	--	--
pmb0530	663.109	C21H27N7O14P2	Nicotinic acid adenine dinucleotide	Nucleotides and derivatives	53-84-9	B	1404350	491235	0.349795	C00003	ko00190,ko00730,ko00760,ko01100
Hmcn000192	210.073	C7H14O7	Sedoheptulose	Others	3019-74-7	B	829220	289975	0.349696	C02076	ko00710,ko01100
pme2960	272.068	C15H12O5	Naringenin chalcone*	Flavonoids	73692-50-9	B	71576.5	25015.5	0.349493	C06561	ko00941,ko01100,ko01110
pme0281	166.027	C8H6O4	Terephthalic acid	Phenolic acids	100-21-0	B	1246100	431185	0.346028	C06337	ko01100
Lmhp010908	535.364	C27H54NO7P	LysoPC 19:1	Lipids	-	B	26907	9248.25	0.343712	--	--
Lmhp011562	352.261	C21H36O4	1-α-Linolenoyl-glycerol	Lipids	-	A	10506000	3571100	0.339911	--	--
Lmhp011388	352.261	C21H36O4	2-α-Linolenoyl-glycerol	Lipids	55268-58-1	A	11232000	3785900	0.337064	--	--
mws0376	116.011	C4H4O4	Fumaric acid	Organic acids	110-17-8	B	238210	79609.5	0.334199	C00122	ko00020,ko00190,ko00220,ko00250,ko00350,ko00360,ko00620,ko00650,ko00760,ko01100,ko01110,ko01200
pme1184	267.097	C10H13N5O4	2'-Deoxyguanosine	Nucleotides and derivatives	961-07-9	B	128575	42597	0.331301	C00330	ko00230,ko01100,ko02010
pmd0130	467.301	C22H46NO7P	LysoPC 14:0	Lipids	20559-16-4	B	178275	58134.5	0.326095	--	--
Cmpp003619	192.042	C10H8O4	6,7-Dihydroxy-4-methylcoumarin	Lignans and Coumarins	529-84-0	A	472845	152995	0.323563	--	--
Lmbn001930	122.037	C7H6O2	2-Hydroxybenzaldehyde (Salicylaldehyde)	Phenolic acids	90-02-8	B	55546	17422	0.31365	C06202	ko01100
Hmjp002337	192.033	C10H8O4	Isoscopoletin (6-Hydroxy-7-Methoxycoumarin)	Lignans and Coumarins	776-86-3	B	616725	191650	0.310754	C18079	--
Cmjn004337	402.153	C18H26O10	Benzyl-(2''-O-xylosyl)glucoside	Phenolic acids	-	B	438185	134945	0.307964	--	--
Cmsp003083	520.194	C26H32O11	Dehydrodiconiferyl alcohol-4-O-glucoside	Others	107870-88-2	A	2918700	898815	0.30795	--	--
Lmmp000897	610.132	C30H26O14	Gallocatechin-(4α→8)-gallocatechin	Flavonoids	-	B	96016.5	29253.5	0.304672	--	--
pmb0801	345.106	C14H19NO9	4-Pyridoxic acid-O-glucoside	Others	-	B	694815	210095	0.302375	--	--
mws0159	164.047	C9H8O3	Phenylpyruvic acid	Organic acids	156-06-9	B	47233	14254.5	0.301791	C00166	ko00360,ko00400,ko00960,ko01100,ko01110,ko01210,ko01230
pmp000588	548.117	C25H24O14	Diosmetin-7-O-(6''-malonyl)glucoside*	Flavonoids	-	A	44325.5	13265.5	0.299275	--	--
pmn001690	328.152	C16H24O7	3-Hydroxy-4-isopropylbenzylalcohol-3-O-glucoside	Phenolic acids	-	B	87105	25449.5	0.29217	--	--
pmb3006	432.106	C21H20O10	Apigenin-7-O-glucoside(Cosmosiin)	Flavonoids	578-74-5	B	248190	72213	0.290959	C04608	ko00944
HJN086	450.116	C21H22O11	Eriodictyol-3'-O-glucoside	Flavonoids	-	B	269515	77993.5	0.289385	--	--
Lmdn003674	468.163	C22H28O11	6-O-p-HydroxybenzoylAjugol	Terpenoids	-	A	3659100	1051950	0.287489	--	--
pma0149	340.079	C15H16O9	Sinapoyl malate	Phenolic acids	92344-58-6	B	77221	22183	0.287266	C02887	ko00940
mws0749	138.032	C7H6O3	4-Hydroxybenzoic acid	Phenolic acids	99-96-7	B	314065	89466	0.284865	C00156	ko00130,ko00790,ko01100,ko01110
mws0096	356.126	C20H20O6	Piperitol	Lignans and Coumarins	52151-92-5	A	10447.5	2975	0.284757	C21954	ko01110
Lmmn004625	450.116	C21H22O11	Dihydrokaempferol-7-O-glucoside	Flavonoids	-	B	276450	78581	0.28425	--	--
pme2816	300.209	C20H28O2	4-Oxoretinol	Others	62702-55-0	B	31799	9025.35	0.283825	C16683	--
Lmhp008801	475.27	C23H42NO7P	LysoPE 18:3	Lipids	-	A	1206150	339670	0.281615	--	--
Hmgn001653	138.032	C7H6O3	Protocatechualdehyde*	Phenolic acids	139-85-5	A	262995	73584	0.279792	C16700	ko00950
Lmhp008589	475.27	C23H42NO7P	LysoPE 18:3(2n isomer)	Lipids	-	A	1157800	320905	0.277168	--	--
Zmgn000173	150.053	C5H10O5	D-Ribose	Others	50-69-1	B	80272	21510.5	0.26797	C00121	ko00030,ko01100,ko02010
pmb1562	350.246	C21H34O4	1-Stearidonoyl-Glycerol	Lipids	-	B	232585	60703.5	0.260995	--	--
Lmmn004145	679.419	C38H60O10	3-O-(2-O-Acetyl-glucosyl)oleanolic acid	Terpenoids	-	A	1142950	295930	0.258918	--	--
pme3732	243.086	C9H13N3O5	Cytidine	Nucleotides and derivatives	65-46-3	A	1353300	340590	0.251674	C00475	ko00240,ko01100,ko02010
Hmjp003123	478.075	C21H18O13	Quercetin-5-O-glucuronide	Flavonoids	-	B	411700	103356	0.251046	--	--
pmb0608	548.117	C25H24O14	Chrysoeriol-7-O-(6''-malonyl)glucoside*	Flavonoids	-	A	507095	125735	0.247952	--	--
mws0914	272.068	C15H12O5	Pinobanksin*	Flavonoids	548-82-3	B	105345	26045	0.247235	C09826	ko00941
pme3472	272.09	C12H16O7	Arbutin	Phenolic acids	497-76-7	B	57358	14180	0.247219	C06186	ko00010
pme0230	267.097	C10H13N5O4	Adenosine	Nucleotides and derivatives	58-61-7	A	1975550	481825	0.243894	C00212	ko00230,ko01100,ko02010
pmb0501	130.122	C5H14N4	Agmatine	Alkaloids	306-60-5	B	54550.5	13262	0.243114	C00179	ko00330,ko01100
Zmyn004548	292.204	C18H28O3	12-Oxo-phytodienoic acid	Lipids	85551-10-6	B	19891.5	4779.5	0.240279	C01226	ko00592,ko01100,ko01110
Zmhn000785	516.169	C19H32O16	Di-O-Glucosylquinic acid	Phenolic acids	-	A	434075	104262	0.240192	--	--
mws0183	154.027	C7H6O4	3,4-Dihydroxybenzoic acid (Protocatechuic acid)*	Phenolic acids	99-50-3	B	113110	27124	0.239802	C00230	ko01100,ko01110
mws0037	268.074	C16H12O4	Formononetin (7-Hydroxy-4'-methoxyisoflavone)	Flavonoids	485-72-3	B	3134.9	727.5	0.232065	C00858	ko00943,ko01110
Hmfn000531	176.032	C6H8O6	L-Ascorbic acid (Vitamin C)	Others	50-81-7	B	105185	24315	0.231164	C00072	ko00053,ko00480,ko01100,ko01110
Hmjn003948	488.35	C30H48O5	Madasiatic acid	Terpenoids	26532-66-1	B	3076200	710865	0.231085	--	--
Xmgn006542	194.057	C10H10O4	Dimethyl Phthalate	Phenolic acids	131-11-3	B	28025.5	6461.5	0.230558	C11233	--
pmb0374	135.054	C5H5N5	2-Aminopurine	Nucleotides and derivatives	452-06-2	B	216895	49562	0.228507	--	--
Lmtn002565	330.095	C14H18O9	1-O-Vanilloyl-D-Glucose	Phenolic acids	-	A	44990	10251.5	0.227862	C20470	--
mws0126	523.364	C26H54NO7P	LysoPC 18:0	Lipids	19420-57-6	A	1429300	325660	0.227846	--	--
mws4170	180.063	C6H12O6	D-Glucose*	Others	14431-43-7	A	16358500	3701950	0.226301	C00031	ko00010,ko00030,ko00052,ko00500,ko00520,ko00901,ko01100,ko01110,ko02010
pme2693	130.111	C6H14N2O	N-Acetylputrescine	Alkaloids	18233-70-0	B	60097	13534	0.225203	C02714	ko00330,ko01100
Lmhp008513	676.367	C33H56O14	2-α-Linolenoyl-glycerol-1,3-di-O-glucoside	Lipids	-	A	108190	24337	0.224947	--	--
Hmln000659	332.075	C13H16O10	3-O-Galloyl-D-glucose	Tannins	-	A	496770	110900	0.223241	--	--
Lmmn000774	344.111	C15H20O9	Dihydrocaffeoylglucose	Phenolic acids	-	A	525360	117260	0.223199	--	--
pme0376	272.068	C15H12O5	Naringenin (5,7,4'-Trihydroxyflavanone)*	Flavonoids	480-41-1	B	100790	22476.5	0.223003	C00509	ko00941,ko00943,ko01100,ko01110
mws0675	334.057	C11H15N2O8P	β-Nicotinamide mononucleotide	Nucleotides and derivatives	1094-61-7	B	197285	43766	0.221841	C00455	ko00760,ko01100
pme1194	227.091	C9H13N3O4	2'-Deoxycytidine	Nucleotides and derivatives	951-77-9	B	74134	16414.5	0.221417	C00881	ko00240,ko01100,ko02010
mws1521	286.105	C13H18O7	Salicin	Phenolic acids	138-52-3	B	111610	24650.5	0.220863	C01451	ko00010
mws0232	376.138	C17H20N4O6	Riboflavin (Vitamin B2)	Others	83-88-5	B	1018350	224885	0.220833	C00255	ko00740,ko01100,ko01110,ko02010
Lmfn000604	332.074	C13H16O10	6-O-Galloyl-D-glucose	Tannins	13186-19-1	B	537800	117775	0.218994	--	--
mws1164	180.063	C6H12O6	D-Fructose*	Others	7660-25-5	B	15828500	3457100	0.21841	C05003	--
Lmbn002862	138.032	C7H6O3	3-Hydroxybenzoic Acid	Organic acids	99-06-9	A	517335	110698	0.213977	C00587	ko00400
mws0972	132.079	C6H12O3	6-Hydroxyhexanoic acid	Organic acids	1191-25-9	B	21862.5	4673.05	0.213747	C06103	--
Lmbn001981	138.032	C7H6O3	2,5-Dihydroxybenzaldehyde*	Phenolic acids	1194-98-5	B	220175	47011.5	0.213519	C05585	ko00350,ko01100
mws1610	472.355	C30H48O4	Maslinic acid	Terpenoids	4373-41-5	B	28679500	6098050	0.212627	C16939	--
Zmhn002227	386.121	C17H22O10	4-O-Glucosyl-sinapate	Phenolic acids	-	B	1003690	211535	0.210757	C02919	--
mws1499	150.053	C5H10O5	D-Arabinose	Others	10323-20-3	B	403275	84566	0.209698	C00216	--
pmb0197	297.107	C11H15N5O5	N7-Methylguanosine	Nucleotides and derivatives	20244-86-4	B	119745	25108.5	0.209683	C20674	--
ML10171848	148.037	C5H8O5	D-Arabinono-1,4-lactone	Others	2782-09-4	A	1488300	307425	0.206561	C00652	--
pmd0132	495.332	C24H50NO7P	LysoPC 16:0(2n isomer)	Lipids	-	A	31986500	6587600	0.205949	--	--
pmb2979	550.132	C25H26O14	Hesperetin-7-O-(6''-malonyl)glucoside	Flavonoids	-	B	625610	128095	0.204752	--	--
pmp000696	376.116	C16H24O10	Loganic acid	Terpenoids	22255-40-9	B	149315	30214	0.202351	C01512	ko00902,ko01110
pmb0855	495.332	C24H50NO7P	LysoPC 16:0	Lipids	17364-16-8	A	32758500	6621750	0.202138	--	--
pmd0136	523.364	C26H54NO7P	LysoPC 18:0(2n isomer)	Lipids	-	B	113995	23040.5	0.202119	--	--
pme2828	139.027	C6H5NO3	4-Nitrophenol	Phenolic acids	100-02-7	B	29440000	5909350	0.200725	C00870	--
Lmdp003286	464.095	C21H20O12	Isohyperoside	Flavonoids	35589-21-0	B	220015	43875	0.199418	--	--
mws0895	432.106	C21H20O10	Genistein-7-O-Glucoside (Genistin)	Flavonoids	529-59-9	B	23716	4722.25	0.199117	C09126	ko00943
mws2368	138.068	C8H10O2	Tyrosol	Phenolic acids	501-94-0	A	57422.5	11216.5	0.195333	C06044	ko00350,ko01100
pmn001706	472.355	C30H48O4	2-Hydroxyoleanolic acid	Terpenoids	26707-60-8	A	32399000	6118900	0.188861	--	--
pme3009	174.016	C6H6O6	Trans-Citridic acid	Organic acids	4023-65-8	A	2304250	433525	0.188141	C02341	ko00660,ko01100
Lmbp000728	120.058	C8H8O	(S)-2-Phenyloxirane	Others	20780-54-5	A	8423400	1562250	0.185465	C20782	ko01100
Lmzn006169	472.355	C30H48O4	Pomolic acid	Terpenoids	13849-91-7	A	31380500	5790850	0.184537	--	--
Lmtn004049	264.136	C15H20O4	Abscisic acid	Organic acids	21293-29-8	B	51731.5	9185.05	0.177552	C06082	ko00906,ko01100,ko01110,ko04075
pmd0152	410.243	C19H39O7P	LysoPA 16:0 (2n isomer)	Lipids	-	B	13370	2336.55	0.174761	--	--
mws1060	268.081	C10H12N4O5	9-(Arabinosyl)hypoxanthine	Nucleotides and derivatives	7013-16-3	B	188100	32589.5	0.173256	--	--
ML10180524	243.086	C9H13N3O5	Cytarabine	Nucleotides and derivatives	147-94-4	B	59060.5	10120.2	0.171354	C02961	--
pmb3142	300.085	C13H16O8	Salicylic acid-2-O-glucoside	Phenolic acids	10366-91-3	B	2634850	450920	0.171137	--	--
pmb0981	347.063	C10H14N5O7P	Adenosine 5'-monophosphate	Nucleotides and derivatives	61-19-8	A	2991450	510445	0.170635	C00020	ko00230,ko00908,ko01100,ko01110
pme3188	324.036	C9H13N2O9P	Uridine 5'-monophosphate	Nucleotides and derivatives	58-97-9	B	125885	21477.5	0.170612	C00105	ko00240,ko01100
Lmrn002746	132.079	C6H12O3	2-Hydroxy-4-methylpentanoic acid	Organic acids	498-36-2	B	114485	19115.5	0.166969	--	--
HJN104	482.105	C21H22O13	Dihydromyricetin-3-O-glucoside	Flavonoids	-	B	42701	7077.35	0.165742	--	--
Lmhp009773	514.314	C27H46O9	1-α-Linolenoyl-glycerol-3-O-glucoside	Lipids	-	A	177430	29097	0.163991	--	--
Lmhp009526	514.314	C27H46O9	2-α-Linolenoyl-glycerol-1-O-glucoside	Lipids	-	B	139255	22368	0.160626	--	--
mws0889	136.037	C4H8O5	D-Threonic Acid	Others	3909-12-4	B	3276950	524375	0.160019	C21649	--
pmb0475	670.174	C29H34O18	Gallic acid-4-O-(6'''-feruloyl)sophoroside	Tannins	-	B	47716.5	7299.45	0.152975	--	--
pme1178	283.092	C10H13N5O5	Guanosine	Nucleotides and derivatives	118-00-3	A	23240000	3542200	0.152418	C00387	ko00230,ko01100,ko02010
pmb0998	363.058	C10H14N5O8P	Guanosine 5'-monophosphate	Nucleotides and derivatives	85-32-5	B	321835	48784	0.151581	C00144	ko00230,ko01100
mws0248	244.07	C9H12N2O6	Uridine	Nucleotides and derivatives	58-96-8	B	873240	129725	0.148556	C00299	ko00240,ko01100,ko02010
mws1013	178.027	C9H6O4	Esculetin	Lignans and Coumarins	305-01-1	B	115685	17153	0.148273	C09263	--
pmb2940	386.121	C17H22O10	1-O-Glucosyl sinapate	Phenolic acids	78185-48-5	B	199265	29199	0.146534	--	--
mws0628	122.037	C7H6O2	4-Hydroxybenzaldehyde	Phenolic acids	123-08-0	B	332280	47354	0.142512	C00633	ko01100
mws0913	448.101	C21H20O11	Kaempferol-3-O-galactoside (Trifolin)	Flavonoids	23627-87-4	B	206660	28193	0.136422	C12626	ko00944
Lmmp003817	534.101	C24H22O14	Kaempferol-3-O-(6''-malonyl)glucoside	Flavonoids	-	B	47929	6332.05	0.132113	--	--
pmb3012	462.116	C22H22O11	Chrysoeriol-7-O-glucoside*	Flavonoids	19993-32-9	A	54745	6891.5	0.125884	--	--
mws1629	346.126	C15H22O9	Aucubin	Terpenoids	479-98-1	B	13067000	1599700	0.122423	C09771	--
mws0089	448.101	C21H20O11	Kaempferol-7-O-glucoside*	Flavonoids	16290-07-6	B	218480	26692	0.122171	--	--
pmn001707	486.335	C30H46O5	Quillaic acid	Phenolic acids	631-01-6	B	1202550	142155	0.118211	C08972	--
Lmbp002309	370.126	C17H22O9	Sinapaldehyde-4-O-Glucoside	Phenolic acids	154461-65-1	B	324295	38048.5	0.117327	--	--
pme1474	297.09	C11H15N5O3S	5'-Deoxy-5'-(methylthio)adenosine	Nucleotides and derivatives	2457-80-9	A	18047500	1995450	0.110567	C00170	ko00270,ko00908,ko01100
pmp000444	486.335	C30H46O5	27,28-Dicarboxyl ursolic acid	Terpenoids	-	B	64629	7079.95	0.109548	--	--
pme0243	132.042	C5H8O4	Glutaric acid	Organic acids	110-94-1	B	567390	61561	0.108499	C00489	ko00071,ko00310,ko01100
Hmpp003270	448.101	C21H20O11	Luteolin-4'-O-glucoside	Flavonoids	6920-38-3	A	412055	44643	0.108342	--	--
mws2209	448.101	C21H20O11	Kaempferol-3-O-glucoside (Astragalin)*	Flavonoids	480-10-4	B	436650	47043	0.107736	C12249	ko00944,ko01110
Lmlp005572	432.106	C21H20O10	Galangin-7-O-glucoside	Flavonoids	-	A	4063350	437670	0.107712	--	--
Lmgp004731	432.106	C21H20O10	Genistein-7-O-galactoside	Flavonoids	-	A	4081900	437090	0.10708	--	--
mws1565	388.137	C17H24O10	Geniposide	Terpenoids	24512-63-8	B	472370	49157.5	0.104066	C09781	--
Lmdn004868	592.216	C29H36O13	Jionoside C	Terpenoids	120406-33-9	B	923675	93547	0.101277	--	--
pme1137	139.027	C6H5NO3	6-Hydroxynicotinic acid	Alkaloids	5006-66-6	B	396200	38919	0.0982307	C01020	ko00760,ko01100
Lmlp003531	448.101	C21H20O11	Luteolin-3'-O-glucoside	Flavonoids	5154-41-6	A	434210	42214	0.0972202	--	--
pmb2657	290.123	C10H18N4O6	Argininosuccinic acid	Organic acids	2387-71-5	B	58168.5	5330.2	0.0916338	C03406	ko00220,ko00250,ko01100,ko01110,ko01230
Lmqn001932	580.216	C28H36O13	Syringaresinol-4'-O-glucoside	Lignans and Coumarins	7374-79-0	B	263900	23956	0.0907768	C10890	--
pme0075	189.064	C7H11NO5	N-Acetyl-L-glutamic acid	Amino acids and derivatives	1188-37-0	B	257935	23259	0.0901739	C00624	ko00220,ko01100,ko01110,ko01210,ko01230
Lmgn000219	102.032	C4H6O3	Succinic semialdehyde	Organic acids	692-29-5	B	36760	3279.25	0.089207	C00232	ko00250,ko00350,ko00650,ko00750,ko00760,ko01100,ko01200
mws1526	358.126	C16H22O9	Sweroside	Terpenoids	14215-86-2	B	3294850	285855	0.0867581	C17071	--
Zmhn002422	356.11	C16H20O9	1-O-Feruloyl-D-Glucose	Phenolic acids	-	A	5351850	459350	0.0858301	C17759	--
Zmjp000624	167.058	C8H9NO3	Pyridoxal	Others	66-72-8	A	1310800	111870	0.0853448	C00250	ko00750,ko01100
pmb0865	517.317	C26H48NO7P	LysoPC 18:3(2n isomer)	Lipids	-	A	13596000	1149400	0.0845396	--	--
NK10253223	167.058	C8H9NO3	2-Amino-3-methoxybenzoic acid	Phenolic acids	3177-80-8	A	1464400	122430	0.0836042	C05831	ko00380
HJN055	436.136	C21H24O10	Dihydrocharcone-4'-O-glucoside	Flavonoids	-	B	265275	21048	0.0793441	--	--
pme0295	145.074	C6H11NO3	4-Acetamidobutyric acid	Organic acids	3025-96-5	B	680075	53571.5	0.0787729	C02946	ko00330,ko01100
pmp001046	346.163	C16H26O8	Jasminoside B	Terpenoids	214125-04-9	B	205330	15937.5	0.077619	--	--
pme3382	161.069	C6H11NO4	N-Acetyl-L-threonine	Amino acids and derivatives	17093-74-2	A	575000	44568.5	0.0775104	--	--
Cmrp002432	376.137	C16H24O10	Adoxosidic acid	Terpenoids	84375-46-2	A	2809500	214975	0.0765172	--	--
Xmyp005654	448.101	C21H20O11	Kaempferol-4'-O-glucoside	Flavonoids	-	A	425095	32496	0.0764441	--	--
pmn001691	328.225	C18H32O5	9,12,13-Trihydroxy-10,15-octadecadienoic acid	Lipids	-	A	111745	8184.5	0.0732427	--	--
pmb0854	517.317	C26H48NO7P	LysoPC 18:3	Lipids	-	A	13466000	955140	0.0709297	--	--
mws0976	244.07	C9H12N2O6	β-Pseudouridine	Nucleotides and derivatives	1445-07-4	B	62247.5	4379.7	0.0703595	C02067	ko00240,ko01100
Lmhp009890	545.348	C28H52NO7P	LysoPC 20:3	Lipids	1199257-41-4	B	121385	8223.9	0.0677505	--	--
Zmtn001661	316.116	C14H20O8	Vanilloloside	Others	74950-96-2	B	35522000	2394000	0.0673949	--	--
pmn001367	316.079	C13H16O9	Protocatechuic acid-4-O-glucoside*	Phenolic acids	-	A	39060500	2452100	0.062777	--	--
pmb2871	316.079	C13H16O9	1-O-Gentisoyl-D-glucoside*	Phenolic acids	23445-11-6	A	15381500	961360	0.0625011	--	--
Lmgn002555	174.089	C8H14O4	2-Propylglutaric acid	Organic acids	32806-62-5	A	2938800	183255	0.0623571	C16658	--
mws2118	436.137	C21H24O10	Phloretin-2'-O-glucoside (Phlorizin)	Flavonoids	60-81-1	B	142855	8769.4	0.0613867	C01604	ko00941,ko01110
pme0516	180.063	C6H12O6	Inositol	Others	87-89-8	B	1352150	82012	0.060653	C00137	ko00052,ko00053,ko00562,ko01100,ko01110,ko02010,ko04070
pme3193	117.043	C4H7NO3	N-Acetyl-L-glycine	Amino acids and derivatives	543-24-8	B	101996	5938.85	0.0582266	--	--
pmp000579	462.116	C22H22O11	Diosmetin-7-O-galactoside*	Flavonoids	-	A	11361000	656725	0.0578052	--	--
Lmdn005266	598.299	C30H46O12	Rehmaglutoside F	Terpenoids	1397694-40-4	A	4228050	239660	0.0566833	--	--
Lmjp003655	462.116	C22H22O11	6-C-MethylKaempferol-3-glucoside	Flavonoids	-	B	11897000	672905	0.0565609	--	--
Hmtn001120	316.116	C14H20O8	5-(2-Hydroxyethyl)-2-O-glucosylphenol	Phenolic acids	-	B	6396300	338695	0.0529517	--	--
Lmgn001670	138.032	C7H6O3	Salicylic acid	Phenolic acids	69-72-7	B	401890	18762	0.0466844	C00805	ko00360,ko01100,ko01110,ko04075
Lmrn003000	166.063	C9H10O3	2-Hydroxy-3-phenylpropanoic acid	Organic acids	7326-19-4	B	146125	6635.3	0.0454084	C05607	ko00360,ko00960,ko01100
HJN003	386.122	C17H22O10	1-O-Sinapoyl-D-glucose	Phenolic acids	-	B	2172150	92064.5	0.042384	C01175	ko00940
mws1073	594.158	C27H30O15	Apigenin-6,8-di-C-glucoside (Vicenin-2)	Flavonoids	23666-13-9	B	722740	30042	0.0415668	C10195	--
Zmbn005559	350.094	C16H18N2O5S	Indole-3-cyano-2-O-glucoside	Alkaloids	-	B	307850	12127.5	0.0393942	--	--
pmp000344	270.053	C15H10O5	3',4',7-Trihydroxyflavone	Flavonoids	2150-11-0	A	97671.5	3846.3	0.03938	--	--
Lmpp003930	578.142	C30H26O12	Apigenin-7-O-(6''-p-Coumaryl)glucoside	Flavonoids	-	B	426825	16529.5	0.0387266	--	--
pmn001518	332.074	C13H16O10	1-O-Galloyl-D-glucose	Tannins	58511-73-2	A	5943600	216430	0.036414	C01158	--
Zmpn003368	294.219	C18H30O3	13S-Hydroxy-9Z,11E,15Z-octadecatrienoic acid	Lipids	87984-82-5	A	314025	11179.4	0.0356002	C16316	ko00592
pmp000571	270.053	C15H10O5	Apigenin	Flavonoids	520-36-5	A	2045300	68568	0.0335247	C01477	ko00941,ko00943,ko00944,ko01100,ko01110
Lmyn006227	270.053	C15H10O5	Galangin (3,5,7-Trihydroxyflavone)	Flavonoids	548-83-4	A	3609600	114848	0.0318175	C10044	ko00941
mws0064	288.063	C15H12O6	Eriodictyol (5,7,3',4'-Tetrahydroxyflavanone)	Flavonoids	552-58-9	B	406115	12884.8	0.0317269	C05631	ko00941,ko01100,ko01110
pmn001423	386.194	C19H30O8	Roseoside	Others	54835-70-0	B	3598350	108470	0.0301444	--	--
mws0063	270.053	C15H10O5	Genistein	Flavonoids	446-72-0	B	72136	2143.8	0.0297189	C06563	ko00943,ko01100,ko01110
pme3705	194.043	C6H10O7	D-Glucoronic acid*	Others	6556-12-3	B	859070	23823.5	0.0277317	C00191	ko00040,ko00053,ko00520,ko00562,ko01100
mws1661	608.174	C28H32O15	Diosmetin-7-O-rutinoside (Diosmin)	Flavonoids	520-27-4	B	594915	14858.5	0.0249758	C10039	--
Zmgn002106	207.09	C11H13NO3	N-Acetyl-L-phenylalanine	Amino acids and derivatives	2018-61-3	A	585370	13224	0.0225908	C03519	ko00360,ko01100
pmp000548	300.063	C16H12O6	Pratensein	Flavonoids	2284-31-3	B	11252000	243625	0.0216517	C10520	ko00943
mws0058	300.063	C16H12O6	Diosmetin (5,7,3'-Trihydroxy-4'-methoxyflavone)*	Flavonoids	520-34-3	A	15374000	321500	0.0209119	C10038	--
Lmtn002233	328.116	C15H20O8	Androsin	Others	531-28-2	B	578690	11866.7	0.0205061	--	--
mws1349	301.298	C18H39NO2	Dihydrosphingosine	Lipids	764-22-7	A	957805	16754	0.0174921	C00836	ko00600,ko01100
Zmhp003514	300.063	C16H12O6	6,7,8-Tetrahydroxy-5-methoxyflavone	Flavonoids	-	B	10757000	183820	0.0170884	--	--
pme2459	448.101	C21H20O11	Luteolin-7-O-glucoside (Cynaroside)	Flavonoids	5373-11-5	A	12124000	193950	0.0159972	C03951	ko00944
pmn001697	446.085	C21H18O11	Apigenin-7-O-glucuronide	Flavonoids	29741-09-1	A	1537600	24269	0.0157837	--	--
pme0040	135.054	C5H5N5	Adenine	Nucleotides and derivatives	73-24-5	A	19535000	304600	0.0155925	C00147	ko00230,ko00908,ko01100
pmb2928	332.074	C13H16O10	Gallic acid-4-O-glucoside	Tannins	84274-52-2	B	18183500	256150	0.0140869	--	--
pmn001419	326.1	C15H18O8	1-O-[(E)-p-Cumaroyl]-D-glucose	Phenolic acids	-	A	41105500	529100	0.0128718	--	--
pmp001290	622.117	C27H26O17	Apigenin-7-O-(2''-glucurosyl)glucuronide	Flavonoids	74696-01-8	A	1882850	21272	0.0112978	--	--
Lmzn001894	462.08	C21H18O12	Kaempferol-3-O-glucuronide	Flavonoids	22688-78-4	A	2898800	29893	0.0103122	--	--
Zmhn002301	326.1	C15H18O8	p-Coumaric acid-4-O-glucoside	Phenolic acids	117405-48-8	A	29194000	298190	0.0102141	C06739	--
Lmmp003783	478.075	C21H18O13	Quercetin-3-O-glucuronide	Flavonoids	22688-79-5	B	13604000	137915	0.0101378	--	--
pmp000583	476.095	C22H20O12	Diosmetin-7-O-glucuronide	Flavonoids	35110-20-4	A	2750500	26400.5	0.00959844	--	--
pmp000012	462.08	C21H18O12	Scutellarein-7-O-glucuronide (Scutellarin)	Flavonoids	27740-01-8	A	3769400	35612	0.00944766	--	--
Lmmp004504	286.047	C15H10O6	2'-Hydroxygenistein	Flavonoids	1156-78-1	A	2874200	26702	0.00929024	C12134	ko00943
Hmjn008136	470.34	C30H46O4	Camaldulenic acid	Terpenoids	71850-15-2	A	1151500	9551	0.0082944	--	--
pmb0711	610.153	C27H30O16	Quercetin-7-O-rutinoside	Flavonoids	147714-62-3	B	1139750	8990.25	0.00788791	--	--
pme0088	286.048	C15H10O6	Luteolin (5,7,3',4'-Tetrahydroxyflavone)	Flavonoids	491-70-3	B	10531500	76869	0.00729896	C01514	ko00941,ko00944,ko01100,ko01110
Zmtn001624	189.043	C10H7NO3	N-Acetylisatin	Alkaloids	574-17-4	A	2234050	8988.85	0.00402357	C02172	ko00380
pmn001663	418.163	C22H26O8	Syringaresinol	Lignans and Coumarins	21453-69-0	B	3579.05	9	0.00251463	C10889	--
Hmmn003659	550.132	C25H26O14	Limocitrin-7-O-(6''-Acetyl)glucoside	Flavonoids	-	B	4897.05	9	0.00183784	--	--
Lmdp004267	610.132	C30H26O14	Quercetin-3-O-(6''-p-Coumaroyl)glucoside	Flavonoids	-	B	6394.75	9	0.0014074	--	--
Hmcp005697	424.37	C30H48O	δ-Amyrenone	Terpenoids	20248-08-2	B	6619.35	9	0.00135965	--	--
Cmdn006822	478.184	C24H30O10	Rehmaglutoside A	Terpenoids	1397694-35-7	A	6909.4	9	0.00130257	--	--
mws1038	278.13	C11H22N2O4S	Pantetheine	Others	496-65-1	B	7017.6	9	0.00128249	C00831	ko00332,ko00770,ko01110
Lmsn012425	472.355	C30H48O4	Rubusic acid (3β,7α-Dihydroxyolean-12-en-28-oic acid)	Terpenoids	23984-26-1	B	7136	9	0.00126121	--	--
Lmyp005841	416.111	C21H20O9	Chrysin-7-O-glucoside	Flavonoids	31025-53-3	B	7742.45	9	0.00116242	--	--
Lmhp010040	503.301	C25H46NO7P	LysoPE 20:3	Lipids	-	B	7953.85	9	0.00113153	--	--
pmp000269	488.35	C30H48O5	Arjunic Acid	Terpenoids	31298-06-3	B	8455.35	9	0.00106441	--	--
pmn001637	418.09	C20H18O10	Kaempferol-3-O-arabinoside (Juglanin)	Flavonoids	5041-67-8	B	9593.1	9	0.000938174	--	--
Hmcp005589	424.37	C30H48O	β-Amyrenone	Terpenoids	638-97-1	B	9781.5	9	0.000920104	--	--
mws1033	302.079	C16H14O6	Homoeriodictyol	Flavonoids	446-71-9	B	9816.8	9	0.000916796	C09756	ko00941
pmd0143	551.395	C28H58NO7P	LysoPC 20:0	Lipids	108341-80-6	B	12522.5	9	0.000718706	--	--
Lmcp004693	300.063	C16H12O6	Kaempferide (3,5,7-Trihydroxy-4'-methoxyflavone)*	Flavonoids	491-54-3	B	13296	9	0.000676895	C10098	ko00944
Lmzp004885	330.074	C17H14O7	Tricin (5,7,4'-Trihydroxy-3',5'-dimethoxyflavone)	Flavonoids	520-32-1	B	13443	9	0.000669493	C10193	--
mws1015	340.079	C15H16O9	Esculin (6,7-DihydroxyCoumarin-6-glucoside)	Lignans and Coumarins	531-75-9	A	18526500	11761	0.00063482	C09264	--
Lmrj002793	276.112	C14H16N2O4	Cyclo(Phe-Glu)	Amino acids and derivatives	-	B	14293.5	9	0.000629657	--	--
Lmhp008688	499.27	C25H42NO7P	LysoPE 20:5	Lipids	-	B	15412	9	0.000583961	--	--
pmd0153	410.243	C19H39O7P	LysoPA 16:0	Lipids	22002-85-3	B	15875	9	0.000566929	C04036	--
pmn001669	238.084	C12H14O5	Methyl sinapate	Phenolic acids	20733-94-2	B	17023.5	9	0.000528681	--	--
pme0066	117.054	C3H7N3O2	Guanidinoacetate	Amino acids and derivatives	352-97-6	B	18348.5	9	0.000490503	C00581	ko00260,ko00330,ko01100
pmp001269	285.303	C18H39NO	Hexadecyl ethanolamine	Alkaloids	-	B	19621.5	9	0.000458681	--	--
mws1608	448.101	C21H20O11	Luteolin-6-C-glucoside (Isoorientin)	Flavonoids	4261-42-1	B	20560.5	9	0.000437733	C01821	--
mws1299	448.101	C21H20O11	Luteolin-8-C-glucoside (Orientin)	Flavonoids	28608-75-5	B	21209.5	9	0.000424338	C10114	--
pmb0496	306.169	C15H22N4O3	N-Feruloylagmatine	Alkaloids	-	B	22069.5	9	0.000407803	C18325	ko00330,ko01100
mws0724	299.087	C10H13N5O6	8-Hydroxyguanosine	Nucleotides and derivatives	3868-31-3	B	22827.5	9	0.000394261	--	--
Lmyn006922	448.137	C22H24O10	Sakuranin	Flavonoids	529-39-5	B	23780.5	9	0.000378461	C17391	--
pme2596	183.053	C8H9NO4	4-Pyridoxic acid	Others	82-82-6	B	24694	9	0.000364461	C00847	ko00750,ko01100
mws1002	346.069	C17H14O8	Syringetin	Flavonoids	4423-37-4	B	25997.5	9	0.000346187	C11620	ko00944
pmn001505	764.435	C41H64O13	Oleanolic acid-3-O-xylosyl(1→3)glucuronide	Terpenoids	-	B	26340	9	0.000341686	--	--
Hmyp002315	302.042	C15H10O7	3,5,7,4'-Tetrahydroxy-Coumaronochromone	Others	-	B	28600	9	0.000314685	--	--
pmb0108	374.1	C19H18O8	Feruloyl syringic acid	Phenolic acids	-	B	32632.5	9	0.000275799	--	--
Hmmn003964	360.142	C16H24O9	7-Deoxyloganic acid	Terpenoids	22487-36-1	B	33214	9	0.00027097	C11636	ko00902,ko01110
pmb0824	536.153	C25H28O13	Syringic acid-4-O-(6''-feruloyl)glucoside	Phenolic acids	-	B	34825.5	9	0.000258431	--	--
Li512111	520.122	C24H24O13	Isorhamnetin-3-O-(6''-acetylglucoside)	Flavonoids	-	B	35155	9	0.000256009	--	--
Zmhn002909	446.122	C22H22O10	6-O-Glucosyl-caffeoylbenzoic acid	Phenolic acids	-	B	37220	9	0.000241805	--	--
ML10175762	104.063	C8H8	Styrene	Others	100-42-5	B	39976.5	9	0.000225132	C07083	ko01100
Lmmn001643	164.047	C9H8O3	2-Hydroxycinnamic acid	Organic acids	583-17-5	B	41275.5	9	0.000218047	C01772	ko00360,ko00940,ko01100,ko01110
HJN041	452.131	C21H24O11	Epicatechin glucoside	Flavonoids	-	B	43503.5	9	0.00020688	--	--
Xmsn002700	466.111	C21H22O12	Taxifolin-3'-O-glucoside	Flavonoids	31106-05-5	B	44900.5	9	0.000200443	--	--
Cmdn005145	760.352	C36H56O17	Rehmaglutoside I	Terpenoids	1397694-47-1	A	45749.5	9	0.000196723	--	--
Lmtp001399	311.101	C14H17NO7	5,6-Dihydroxyindole-5-O-β-glucoside	Alkaloids	-	B	46067	9	0.000195368	--	--
mws0048	432.106	C21H20O10	Apigenin-8-C-Glucoside (Vitexin)*	Flavonoids	3681-93-4	B	46780	9	0.00019239	C01460	ko00941,ko00944
mws1434	432.106	C21H20O10	Apigenin-6-C-glucoside (Isovitexin)*	Flavonoids	29702-25-8	B	47471.5	9	0.000189587	C01714	ko00944
pmp001048	360.142	C16H24O9	Ixoroside	Terpenoids	58514-30-0	B	50191.5	9	0.000179313	--	--
HJAP020	612.169	C27H32O16	Eriodictyol-5,3'-Di-O-glucoside	Flavonoids	-	B	50577.5	9	0.000177945	--	--
mws0049	306.074	C15H14O7	Gallocatechin	Flavonoids	970-73-0	B	51084	9	0.00017618	C12127	ko00941,ko01110
mws0221	240.024	C6H12N2O4S2	L-Cystine	Amino acids and derivatives	56-89-3	B	51669.5	9	0.000174184	C00491	ko00270,ko01100,ko02010
Hmcp001628	670.175	C29H34O18	Limocitrin-3,7-di-O-glucoside	Flavonoids	-	B	54708	9	0.00016451	--	--
pme1021	178.048	C6H10O6	D-Glucono-1,5-lactone	Others	90-80-2	B	55369.5	9	0.000162544	C00198	ko00030,ko01100,ko01110,ko01200
Lmbp003668	418.09	C20H18O10	Kaempferol-3-O-arabinoside	Flavonoids	-	B	56106	9	0.000160411	--	--
pmb0716	654.18	C29H34O17	Tricin-4'-O-glucoside-7-O-glucoside	Flavonoids	-	B	57711	9	0.000155949	--	--
mws1290	594.137	C30H26O13	Kaempferol-3-O-(6''-p-Coumaroyl)glucoside (Tiliroside)	Flavonoids	20316-62-5	B	64969.5	9	0.000138527	C17140	--
Lmtn002796	450.116	C21H22O11	Aromadendrin-7-O-glucoside	Flavonoids	28189-90-4	B	71459	9	0.000125946	--	--
pmp000413	432.106	C21H20O10	Genistein-8-C-glucoside	Flavonoids	66026-80-0	B	81422.5	9	0.000110535	C10420	--
Hmmp002121	468.113	C23H16O11	Isorhamnetin-3-O-gallate	Flavonoids	-	B	85358.5	9	0.000105438	--	--
mws1138	550.143	C24H26N2O13	Betanin (Betanidin-5-O-glucoside)	Alkaloids	7659-95-2	B	86552.5	9	0.000103983	C08540	ko00965,ko01110
Hmlp002821	494.07	C21H18O14	Myricetin-3-O-glucuronide	Flavonoids	77363-65-6	B	88697	9	0.000101469	--	--
Zmhn001883	330.095	C14H18O9	Vanillic acid-4-O-glucoside	Phenolic acids	32142-31-7	B	92244	9	9.75673e-05	--	--
Li512113	452.095	C20H20O12	Maleoyl-caffeoylquinic acid	Phenolic acids	-	B	97585.5	9	9.22268e-05	--	--
Hmcn002875	302.043	C15H10O7	6-Hydroxyluteolin	Flavonoids	18003-33-3	B	103320	9	8.7108e-05	C10072	--
Lmyn007883	288.23	C16H32O4	9,16-Dihydroxypalmitic acid	Lipids	38076-49-2	B	111195	9	8.09389e-05	--	--
pmb2999	462.116	C22H22O11	Chrysoeriol-5-O-glucoside	Flavonoids	-	B	112360	9	8.00997e-05	--	--
pmp000126	610.153	C27H30O16	Luteolin-6,8-di-C-glucoside	Flavonoids	29428-58-8	B	113830	9	7.90653e-05	C10102	--
Lmhp001670	231.17	C11H22N2O3	L-Valyl-L-Leucine	Amino acids and derivatives	3989-97-7	B	116325	9	7.73694e-05	--	--
Lmsp004749	654.18	C29H34O17	Syringetin-3-O-rutinoside	Flavonoids	-	B	118694	9	7.58256e-05	--	--
mws0885	154.027	C7H6O4	2,4-Dihydroxybenzoic acid	Phenolic acids	89-86-1	B	138165	9	6.51395e-05	--	--
Lmdn004133	390.225	C19H34O8	Rehmaionoside B	Terpenoids	104056-83-9	B	144320	9	6.23614e-05	C17451	--
HJAP064	564.088	C25H24O15	Isorhamnetin-3-O-(6''-malonylglucoside)	Flavonoids	-	B	145305	9	6.19387e-05	--	--
pme2993	192.042	C10H8O4	Scopoletin (7-Hydroxy-5-methoxycoumarin)	Lignans and Coumarins	92-61-5	B	148925	9	6.04331e-05	C01752	ko00940,ko01110
mws0639	154.027	C7H6O4	2,3-Dihydroxybenzoic Acid*	Organic acids	303-38-8	B	154780	9	5.8147e-05	C00196	ko01110
pmb0885	290.188	C18H26O3	4-Oxo-9Z,11Z,13E,15E-Octadecatetraenoic Acid	Lipids	-	B	155565	9	5.78536e-05	--	--
pmp001106	594.158	C27H30O15	Vitexin-2''-O-glucoside	Flavonoids	61360-94-9	B	156305	9	5.75797e-05	C04024	ko00944
pmb0142	164.047	C9H8O3	Caffeic aldehyde	Phenolic acids	141632-15-7	B	160720	9	5.5998e-05	C10945	ko00940,ko01110
mws1336	137.048	C7H7NO2	4-Aminobenzoic acid	Phenolic acids	150-13-0	B	163800	9	5.49451e-05	C00568	ko00790,ko01100
pme0253	173.105	C8H15NO3	N-Acetyl-L-leucine	Amino acids and derivatives	1188-21-2	B	170640	9	5.27426e-05	C02710	--
pmp001309	464.095	C21H20O12	6-Hydroxykaempferol-7-O-glucoside	Flavonoids	-	B	215305	9	4.18012e-05	--	--
pmb2591	246.1	C13H14N2O3	N-Acetyl-L-Tryptophan	Amino acids and derivatives	1218-34-4	B	227715	9	3.95231e-05	--	--
pmb0489	396.19	C19H28N2O7	N-Glucosyl-p-coumaroylputrescine	Alkaloids	-	B	230005	9	3.91296e-05	--	--
mws0005	160.1	C10H12N2	Tryptamine	Alkaloids	61-54-1	B	231620	9	3.88567e-05	C00398	ko00380,ko00901,ko01100,ko01110
Lmdn000764	398.098	C15H23ClO10	Glutinoside	Terpenoids	103744-80-5	A	260990	9	3.44841e-05	--	--
pme2589	160.037	C6H8O5	2-Oxoadipic acid	Organic acids	3184-35-8	B	306565	9	2.93576e-05	C00322	ko00300,ko00310,ko00380,ko01100,ko01110,ko01210,ko01230
pmp001105	756.211	C33H40O20	Kaempferol-3-O-neohesperidoside-7-O-glucoside	Flavonoids	-	B	330395	9	2.72401e-05	--	--
pmp001045	330.131	C15H22O8	Bartsioside	Others	62133-72-6	B	371925	9	2.41984e-05	--	--
pme2743	193.074	C10H11NO3	N-Phenylacetylglycine	Amino acids and derivatives	500-98-1	B	400020	9	2.24989e-05	C05598	ko00360
pma2088	626.148	C27H30O17	Quercetin-3,4'-O-di-glucoside	Flavonoids	29125-80-2	B	421260	9	2.13645e-05	--	--
mws0059	610.153	C27H30O16	Quercetin-3-O-rutinoside (Rutin)	Flavonoids	153-18-4	B	449140	9	2.00383e-05	C05625	ko00944,ko01100,ko01110
Zmhp002776	430.09	C21H18O10	Chrysin-7-O-Glucuronide	Flavonoids	35775-49-6	B	456670	9	1.97079e-05	--	--
Zmhn001358	300.084	C13H16O8	4-O-Glucosyl-4-hydroxybenzoic acid	Phenolic acids	-	A	540380	9	1.66549e-05	--	--
Hmgp001685	622.19	C29H34O15	Crenatoside	Phenolic acids	61276-16-2	B	571510	9	1.57478e-05	C10481	--
mws1189	194.033	C6H10O7	D-Galacturonic acid*	Organic acids	685-73-4	A	623035	9	1.44454e-05	C00333	ko00040,ko00053,ko00520,ko01100,ko02010
pmp000713	538.16	C22H34O15	6'-O-D-Glucosylloganic acid	Terpenoids	-	B	639930	9	1.4064e-05	--	--
mws0520	223.084	C11H13NO4	N-Acetyl-L-tyrosine	Amino acids and derivatives	537-55-3	A	710495	9	1.26672e-05	--	--
pme2074	323.21	C18H29NO4	(-)-Jasmonoyl-L-Isoleucine	Organic acids	120330-93-0	A	713420	9	1.26153e-05	C18699	ko04075
pme3154	148.074	C6H12O4	Mevalonic acid	Organic acids	150-97-0	A	718130	9	1.25325e-05	C00418	ko00900,ko01100,ko01110
pmb3023	450.116	C21H22O11	Eriodictyol-8-C-glucoside	Flavonoids	1023271-51-3	B	772255	9	1.16542e-05	--	--
Hmcp002207	478.111	C22H22O12	Isorhamnetin-7-O-glucoside (Brassicin)*	Flavonoids	6743-96-0	B	860600	9	1.04578e-05	--	--
Lmjp002906	478.111	C22H22O12	Rhamnetin-3-O-Glucoside	Flavonoids	27875-34-9	B	874215	9	1.0295e-05	--	--
Lmjp003044	478.111	C22H22O12	Isorhamnetin-3-O-Glucoside*	Flavonoids	5041-82-7	B	908305	9	9.90857e-06	--	--
mws0042	306.074	C15H14O7	Epigallocatechin	Flavonoids	970-74-1	B	1213150	9	7.4187e-06	C12136	ko00941,ko01110
Lmdn000791	200.068	C9H12O5	Rehmaglutin C	Terpenoids	103744-81-6	A	1286850	9	6.99382e-06	--	--
Hmtn001302	300.085	C13H16O8	Glucosyloxybenzoic acid	Phenolic acids	-	A	1503900	9	5.98444e-06	--	--
Hmln002149	624.205	C29H36O15	Acteoside	Phenolic acids	61276-17-3	A	1568850	9	5.73669e-06	C10501	--
Lmyp004084	152.12	C10H16O	Perillyl alcohol	Terpenoids	57717-97-2	A	1702850	9	5.28526e-06	C22272	--
Zmhn001926	300.084	C13H16O8	1-O-Salicyl-D-glucose	Phenolic acids	60517-74-0	A	1750700	9	5.1408e-06	--	--
pmn001642	504.09	C23H20O13	Kaempferol-3-O-(2''-O-acetyl)glucuronide	Flavonoids	-	B	1798850	9	5.0032e-06	--	--
Lmbp003825	324.085	C15H16O8	Skimmin (7-Hydroxycoumarin-7-O-glucoside)	Lignans and Coumarins	93-39-0	A	2226750	9	4.04176e-06	--	--
Lmmp003767	462.08	C21H18O12	Kaempferol-7-O-glucuronide	Flavonoids	-	B	2690050	9	3.34566e-06	--	--
mws4167	462.08	C21H18O12	Luteolin-7-O-glucuronide	Flavonoids	29741-10-4	A	2882750	9	3.12202e-06	C03515	ko00944
Lmmn003663	330.095	C14H18O9	5-Glucosyloxy-2-Hydroxybenzoic acid methyl ester	Phenolic acids	-	A	4797950	9	1.8758e-06	--	--

## Sheet: Supplementary Table 2
Supplementary Table 2. List of differentially accumulated metabolites and their details in R. glutinosa CMCs and DDCs.
Index	Formula	Compounds	Class I	Class II	CAS	Level	DDC	CMC	Fold_Change	Log2FC	Type
Zmyn000155	C7H14N2O3	N-α-Acetyl-L-ornithine	Amino acids and derivatives	Amino acids and derivatives	6205-08-9	A	9	13683500	1.52039e+06	20.536	up
mws0254	C6H9N3O2	L-Histidine	Amino acids and derivatives	Amino acids and derivatives	71-00-1	A	9	6986450	776272	19.5662	up
mws0260	C6H14N4O2	L-Arginine	Amino acids and derivatives	Amino acids and derivatives	74-79-3	A	9	1062815	118091	16.8495	up
Lmdn001560	C15H22O9	6-DeoxyCatalpol	Terpenoids	Terpene	99499-99-7	A	9	719080	79897.8	16.2859	up
mws0193	C7H15N3O3	L-Homocitrulline	Amino acids and derivatives	Amino acids and derivatives	1190-49-4	B	9	443015	49223.9	15.5871	up
Zmhn002334	C16H20O9	6-O-Feruloyl-D-glucose	Phenolic acids	Phenolic acids	137887-25-3	A	9	439620	48846.7	15.576	up
Lmdn000720	C21H32O15	Rehmannioside B	Terpenoids	Terpene	81720-06-1	A	9	258060	28673.3	14.8074	up
pmp001063	C27H36O12	7'-O-Sinapoyljasminoside L	Terpenoids	Monoterpenoids	-	A	9	221210	24578.9	14.5851	up
Lmdn003699	C24H30O12	6-O-Trans-Caffeoyl Ajugol	Terpenoids	Terpene	-	A	9	200680	22297.8	14.4446	up
pme0241	C7H6O2	Benzoic acid	Phenolic acids	Phenolic acids	65-85-0	B	9	178530	19836.7	14.2759	up
mws0093	C10H12O3	Coniferyl alcohol	Phenolic acids	Phenolic acids	458-35-5	A	9	147170	16352.2	13.9972	up
Hmcp001636	C23H24O13	Limocitrin-7-O-glucoside	Flavonoids	Flavonoid	-	B	9	130290	14476.7	13.8214	up
pme2527	C5H12N2O2	L-Ornithine	Amino acids and derivatives	Amino acids and derivatives	70-26-8	B	9	129395	14377.2	13.8115	up
Lmtn002671	C8H8O5	3,4-Dihydroxy-5-methoxybenzoic acid	Phenolic acids	Phenolic acids	3934-84-7	B	9	127455	14161.7	13.7897	up
Cmjp004550	C17H26O10	Loganin	Terpenoids	Sesquiterpenoids	18524-94-2	B	9	104474	11608.3	13.5029	up
mws0704	C2H8NO4P	O-Phosphorylethanolamine	Alkaloids	Alkaloids	1071-23-4	B	9	101212	11245.7	13.4571	up
mws0677	C12H14N2O2	N-Acetyl-5-hydroxytryptamine	Alkaloids	Alkaloids	1210-83-9	A	9	80005.5	8889.5	13.1179	up
Lmfp001509	C13H16O9	1-O-Galloyl-rhamnose	Tannins	Tannin	-	B	9	72627	8069.67	12.9783	up
Hmpp002532	C22H24O6	1-(3-Methoxy-4-hydroxyphenyl)-7-(3,5-dimethoxy-4-hydroxyphenyl)-4,6-heptadiene-3-one	Phenolic acids	Phenolic acids	-	B	9	56602	6289.11	12.6186	up
mws0263	C5H7NO3	5-Oxo-L-Proline	Amino acids and derivatives	Amino acids and derivatives	98-79-3	B	9	55362	6151.33	12.5867	up
pme0181	C7H11N3O2	3-Methyl-L-Histidine	Amino acids and derivatives	Amino acids and derivatives	368-16-1	B	9	49795.5	5532.83	12.4338	up
pme2244	C11H11NO2	3-Indolepropionic acid	Alkaloids	Plumerane	830-96-6	B	9	44890	4987.78	12.2842	up
Lmhp008742	C28H48NO7P	LysoPC 20:5	Alkaloids	LPC	162440-04-2	B	9	41621	4624.56	12.1751	up
Zmlp005013	C16H10O8	3,3'-O-Dimethylellagic Acid	Tannins	Tannin	2239-88-5	B	9	25306	2811.78	11.4573	up
Cmdn006857	C30H42O17	Rehmaglutoside C	Terpenoids	Monoterpenoids	1397694-37-9	A	9	14724	1636	10.676	up
Lmhp010757	C25H48NO7P	LysoPE 20:2	Lipids	LPE	-	B	9	11557.9	1284.21	10.3267	up
Lmhp009769	C22H44NO7P	LysoPE 17:1	Lipids	LPE	-	B	9	8839.7	982.189	9.93986	up
Zmjp000182	C7H16N4O2	N-Monomethyl-L-arginine	Amino acids and derivatives	Amino acids and derivatives	17035-90-4	A	38497	3794250	98.5596	6.62292	up
pme3388	C7H16N4O2	Homoarginine	Amino acids and derivatives	Amino acids and derivatives	156-86-5	A	9788.5	714380	72.9816	6.18946	up
Wmhn001652	C11H8O4	3-Methoxy-juglone	Quinones	Quinones	-	A	216435	13266000	61.2932	5.93766	up
Lmdn003783	C24H32O13	6-O-Syringoylajugol	Terpenoids	Terpene	144049-72-9	A	11434	691540	60.481	5.91841	up
mws0282	C11H12N2O2	L-Tryptophan	Amino acids and derivatives	Amino acids and derivatives	73-22-3	A	340505	20579000	60.4367	5.91735	up
pme0193	C5H10N2O3	L-Glutamine	Amino acids and derivatives	Amino acids and derivatives	56-85-9	A	3440	207430	60.2994	5.91407	up
pme0026	C6H14N2O2	L-Lysine	Amino acids and derivatives	Amino acids and derivatives	56-87-1	A	3814.4	224005	58.7261	5.87593	up
Lmdn004914	C21H34O8	Aeginetic Acid 5-O-Quinovoside	Terpenoids	Terpene	-	A	2062.75	112505	54.5413	5.76928	up
Lmdn004314	C24H30O11	6-O-p-Coumaroylajugol	Terpenoids	Terpene	-	A	17204.5	874205	50.8126	5.66711	up
Zmbp002538	C11H12N2O2	1-Methoxy-indole-3-acetamide	Alkaloids	Alkaloids	-	A	77954.5	3882100	49.7996	5.63806	up
Lmhp009190	C33H58O14	2-Linoleoylglycerol-1,3-di-O-glucoside	Lipids	Glycerol ester	-	A	7774.35	377185	48.5166	5.60041	up
pmb0818	C11H11NO3	Methoxyindoleacetic acid	Alkaloids	Plumerane	3471-31-6	B	51471	2243850	43.5945	5.44607	up
pmb1096	C8H7N	Indole	Alkaloids	Plumerane	120-72-9	B	10994.2	422430	38.423	5.2639	up
mws0120	C8H20NO6P	Choline Alfoscerate	Lipids	PC	28319-77-9	A	65342.5	2296550	35.1463	5.1353	up
pme0008	C6H13N3O3	L-Citrulline	Amino acids and derivatives	Amino acids and derivatives	372-75-8	A	30861.5	948145	30.7226	4.94123	up
pme1712	C11H20N2O6	L-Saccharopine	Amino acids and derivatives	Amino acids and derivatives	997-68-2	B	7311.75	213460	29.1941	4.86761	up
Lmhp009384	C33H58O14	1-Linoleoylglycerol-2,3-di-O-glucoside	Lipids	Glycerol ester	-	A	2654	62543.5	23.5657	4.55862	up
Wmzn000227	C6H10O4	2,2-Dimethylsuccinic acid	Organic acids	Organic acids	597-43-3	A	21249	474655	22.3378	4.48141	up
pmb0464	C16H27NO14	L-Aspartic acid-O-diglucoside	Amino acids and derivatives	Amino acids and derivatives	-	B	64762	1389100	21.4493	4.42286	up
Lmdn004261	C25H32O12	6-O-Feruloylajugol	Terpenoids	Terpene	-	A	1325900	28091000	21.1864	4.40506	up
mws0582	C11H19N3O6S	S-(Methyl)glutathione	Amino acids and derivatives	Amino acids and derivatives	2922-56-7	A	15297.5	321445	21.0129	4.3932	up
pmb2653	C24H42O20	D(+)-Melezitose O-rhamnoside	Others	Saccharides and Alcohols	-	B	52950.5	1100400	20.7817	4.37724	up
Cmdn005748	C34H40O15	Rehmaglutoside E	Terpenoids	Monoterpenoids	1397694-39-1	A	51175.5	885000	17.2934	4.11215	up
mws1346	C6H11NO4	DL-2-Aminoadipic acid	Alkaloids	Alkaloids	542-32-5	B	53634	886215	16.5234	4.04644	up
pmp001271	C33H58O14	1-Linoleoyl-sn-glycerol-diglucoside	Lipids	Free fatty acids	-	A	2218.15	36589	16.4953	4.04398	up
Lmhp008273	C20H40NO7P	LysoPE 15:1(2n isomer)	Lipids	LPE	-	B	369.625	5716.75	15.4664	3.95106	up
mws1593	C24H42O21	D-Maltotetraose	Others	Saccharides and Alcohols	34612-38-9	A	34616.5	522110	15.0827	3.91482	up
mws0001	C4H8N2O3	L-Asparagine	Amino acids and derivatives	Amino acids and derivatives	70-47-3	A	255845	3658750	14.3007	3.83801	up
Lmdn002900	C19H34O9	Oxyrehmaionoside B	Terpenoids	Terpene	-	A	22256	317660	14.273	3.83522	up
pmb1912	C20H23N7O7	10-Formyltetrahydrofuran	Alkaloids	Alkaloids	2800-34-2	A	126665	1788700	14.1215	3.81982	up
Lmqn000213	C24H42O21	Stachyose	Others	Saccharides and Alcohols	470-55-3	A	340995	4628800	13.5744	3.76282	up
Lmdn000248	C30H52O26	Verbascose	Others	Saccharides and Alcohols	546-62-3	A	4414.7	49323.5	11.1726	3.48189	up
pme2566	C8H14N2O5	5-L-Glutamyl-L-amino acid	Amino acids and derivatives	Amino acids and derivatives	5875-41-2	B	8906.65	98428	11.0511	3.46611	up
ML10181668	C6H11NO2	Cycloleucine*	Amino acids and derivatives	Amino acids and derivatives	52-52-8	A	2247750	23848000	10.6097	3.40731	up
mws4163	C24H42O21	Nystose	Others	Saccharides and Alcohols	13133-07-8	A	495470	4887400	9.86417	3.3022	up
Lmrj002087	C10H18N2O5	L-Isoleucyl-L-Aspartate	Amino acids and derivatives	Amino acids and derivatives	-	B	7676.5	70251	9.15144	3.194	up
pmb3041	C23H22O14	Tricin-7-O-saccharic acid	Flavonoids	Flavonoid	-	B	39673	344850	8.69231	3.11974	up
Rfmb319	C6H11NO2	Pipecolic acid*	Amino acids and derivatives	Amino acids and derivatives	4043-87-2	A	226605	1936450	8.54549	3.09516	up
mws0014	C10H10O4	Ferulic acid*	Phenolic acids	Phenolic acids	537-98-4	B	93723.5	790930	8.43897	3.07707	up
Lmdn005774	C15H24O4	Aeginetic acid	Terpenoids	Terpene	53537-92-1	A	44774.5	371015	8.2863	3.05073	up
mws5038	C12H22O11	Isomaltulose*	Others	Saccharides and Alcohols	13718-94-0	A	571054	4656750	8.15465	3.02762	up
pmb0296	C21H40O4	1-Oleoyl-Sn-Glycerol	Lipids	Glycerol ester	129784-87-8	A	70753	569925	8.05514	3.00991	up
pme0422	C10H10O4	Isoferulic Acid*	Phenolic acids	Phenolic acids	537-73-5	B	92216.5	713360	7.73571	2.95153	up
pme3443	C11H12O4	Sinapinaldehyde	Phenolic acids	Phenolic acids	4206-58-0	A	8424.7	61148	7.25818	2.85961	up
Lmdn004031	C30H38O15	Jionoside D	Terpenoids	Terpene	120406-34-0	A	314640	2199300	6.98989	2.80527	up
pme0278	C7H14N2O4	2,6-Diaminooimelic acid	Amino acids and derivatives	Amino acids and derivatives	583-93-7	B	14982.5	101328	6.76312	2.75769	up
Cmdn002179	C21H34O14	Rehmannioside C	Terpenoids	Monoterpenoids	81720-07-2	A	227840	1499900	6.58313	2.71877	up
pme3350	C10H13N5O5	8-Hydroxy-2-deoxyguanosine	Nucleotides and derivatives	Nucleotides and derivatives	88847-89-6	B	8779.95	54826.5	6.24451	2.64259	up
Lmdn002923	C15H24O5	Sec-Hydroxyaeginetic Acid	Terpenoids	Terpene	135447-38-0	A	58665.5	343985	5.8635	2.55176	up
Rfmb26201	C30H38O14	Syringaresinol-4'-O-(6''-acetyl)glucoside	Lignans and Coumarins	Lignans	-	B	54910	309400	5.63467	2.49433	up
pmb0382	C19H14O6	O-Feruloyl 4-hydroxycoumarin	Lignans and Coumarins	Coumarins	-	A	5588400	30823500	5.51562	2.46352	up
pme0500	C18H32O16	D-Melezitose	Others	Saccharides and Alcohols	597-12-6	A	120850	660205	5.46301	2.4497	up
mws0629	C13H16N2O5	L-Aspartyl-L-Phenylalanine	Amino acids and derivatives	Amino acids and derivatives	13433-09-5	A	42563.5	227215	5.33826	2.41637	up
NK10251888	C8H18N4O2	NG,NG-Dimethyl-L-arginine	Amino acids and derivatives	Amino acids and derivatives	30315-93-6	A	100483	508395	5.05951	2.339	up
mws5042	C11H14N2O3	L-Glycyl-L-phenylalanine	Amino acids and derivatives	Amino acids and derivatives	721-66-4	B	13765.5	67927.5	4.93462	2.30294	up
mws1080	C12H22O11	Galactinol	Others	Saccharides and Alcohols	3687-64-7	A	2801500	13714500	4.89541	2.29143	up
Cmdn000950	C15H24O10	Dihydrocatalpol	Terpenoids	Monoterpenoids	6736-86-3	A	31683	154860	4.88779	2.28918	up
Lmhp010334	C27H48O9	2-Linoleoylglycerol-1-O-glucoside	Lipids	Glycerol ester	-	B	2288.85	11088.1	4.84442	2.27632	up
Lmhp010573	C27H48O9	1-Linoleoylglycerol-3-O-glucoside	Lipids	Glycerol ester	-	B	2610.15	12641	4.84302	2.27591	up
pme0021	C9H11NO2	L-Phenylalanine	Amino acids and derivatives	Amino acids and derivatives	63-91-2	A	1162050	5401450	4.64821	2.21667	up
pme3207	C6H6O4	Muconic acid	Organic acids	Organic acids	1119-72-8	A	1686650	7772100	4.60801	2.20414	up
pmp001287	C8H9N	N-Benzylmethylene isomethylamine	Alkaloids	Alkaloids	-	A	909285	4115650	4.52625	2.17832	up
pme0122	C8H16N2O3	N6-Acetyl-L-lysine	Amino acids and derivatives	Amino acids and derivatives	692-04-6	B	25104	107100	4.26625	2.09297	up
Lmdn003005	C36H48O20	Jionoside A1	Terpenoids	Terpene	120444-60-2	A	500905	2136050	4.26438	2.09234	up
mws1337	C9H17NO5	D-Pantothenic Acid	Others	Vitamin	79-83-4	A	2005800	8426200	4.20092	2.0707	up
mws0383	C17H32O2	10-Heptadecenoic Acid	Lipids	Free fatty acids	29743-97-3	A	552165	2242500	4.06129	2.02194	up
Lmhp008763	C21H42NO7P	LysoPE 16:1(2n isomer)	Lipids	LPE	-	B	10189.5	40963.5	4.02017	2.00726	up
pme0519	C12H22O11	D-Sucrose*	Others	Saccharides and Alcohols	57-50-1	A	1668200	6365550	3.81582	1.93199	up
Lmdn003868	C21H36O9	Frehmaglutoside G	Terpenoids	Terpene	-	A	155690	589605	3.78704	1.92107	up
Lmhp008440	C20H40NO7P	LysoPE 15:1	Lipids	LPE	-	B	2323.35	8670.75	3.732	1.89995	up
Lmdn001126	C27H42O20	Rehmannioside D	Terpenoids	Terpene	81720-08-3	A	3221800	11899000	3.69328	1.8849	up
Lmdn003484	C37H50O20	Jionoside B1	Terpenoids	Terpene	120406-37-3	A	50603	185675	3.66925	1.87548	up
pmb2620	C11H12O4	3,4-Dimethoxycinnamic acid	Phenolic acids	Phenolic acids	14737-89-4	A	15734	57627.5	3.66261	1.87287	up
HJKP000649	C8H9NO	N-benzylformamide	Alkaloids	Alkaloids	6343-54-0	A	333300	1217500	3.65287	1.86903	up
pme0006	C5H9NO2	L-Proline	Amino acids and derivatives	Amino acids and derivatives	147-85-3	A	3332150	12072000	3.62289	1.85714	up
pme3311	C6H14O12P2	D-Fructose-1,6-biphosphate	Others	Saccharides and Alcohols	488-69-7	B	26991	96875.5	3.58918	1.84365	up
Lmhp008885	C20H42NO7P	LysoPE 15:0(2n isomer)	Lipids	LPE	-	A	3553.6	12679.5	3.56807	1.83514	up
mws5041	C8H16N2O3	L-Glycyl-L-isoleucine*	Amino acids and derivatives	Amino acids and derivatives	19461-38-2	B	11747	41856.5	3.56317	1.83316	up
mws1375	C12H21N3O6	Nicotianamine	Amino acids and derivatives	Amino acids and derivatives	34441-14-0	A	395905	1390100	3.5112	1.81196	up
pmb2507	C5H11O7P	2-Deoxyribose-1-phosphate	Nucleotides and derivatives	Nucleotides and derivatives	17210-42-3	B	84882	289310	3.40838	1.76909	up
mws0736	C8H16N2O3	N-Glycyl-L-leucine*	Amino acids and derivatives	Amino acids and derivatives	869-19-2	B	16338.5	54271.5	3.32169	1.73192	up
mws0250	C9H11NO3	L-Tyrosine	Amino acids and derivatives	Amino acids and derivatives	60-18-4	A	4358300	14376000	3.29853	1.72182	up
mws2367	C14H20O7	Salidroside	Phenolic acids	Phenolic acids	10338-51-9	B	15037.5	49395	3.28479	1.7158	up
Lmgp000796	C8H7NO2	4-Hydroxymandelonitrile	Alkaloids	Alkaloids	13093-65-7	A	326875	1052165	3.21886	1.68655	up
mws1212	C11H12O4	Methyl ferulate	Phenolic acids	Phenolic acids	2309-07-1	A	46252	148680	3.21456	1.68462	up
mws0219	C4H7NO4	L-Aspartic Acid	Amino acids and derivatives	Amino acids and derivatives	56-84-8	A	2558450	8080300	3.15828	1.65914	up
Lmdn003749	C23H30O12	6-O-Vanilloylajugol	Terpenoids	Terpene	124168-04-3	A	1032595	3191150	3.09042	1.6278	up
Lmhn003074	C14H14O8	Feruloylmalic acid	Phenolic acids	Phenolic acids	-	A	28175.5	86747	3.07881	1.62237	up
pmc0274	C6H6N4S	6-Methylmercaptopurine	Nucleotides and derivatives	Nucleotides and derivatives	50-66-8	B	2076300	6149650	2.96183	1.56649	up
pme1210	C5H11NO2S	L-Methionine	Amino acids and derivatives	Amino acids and derivatives	63-68-3	A	356700	1054250	2.95556	1.56343	up
mws1587	C6H13NO2	L-Norleucine	Amino acids and derivatives	Amino acids and derivatives	327-57-1	A	3254850	9597550	2.94869	1.56008	up
Lmdn004780	C30H46O12	Rehmaglutoside G	Terpenoids	Terpene	-	A	456815	1340900	2.93532	1.55352	up
pmb0500	C23H26N2O5	N-p-Coumaroyl-N'-feruloylputrescine	Alkaloids	Phenolamine	380302-96-5	B	14080	41197.5	2.92596	1.54891	up
Hmmn002544	C16H20O9	Ferulic acid-4-O-glucoside	Phenolic acids	Phenolic acids	117405-51-3	A	174845	507820	2.9044	1.53824	up
pme2292	C4H12N2	Putrescine	Alkaloids	Phenolamine	110-60-1	B	211335	586680	2.77607	1.47304	up
Lmdn003662	C19H34O8	Rehmaionoside A	Terpenoids	Terpene	104112-06-3	A	85775	237425	2.768	1.46884	up
mws0258	C6H13NO2	L-Isoleucine*	Amino acids and derivatives	Amino acids and derivatives	73-32-5	A	3542850	9524250	2.6883	1.4267	up
pme3967	C12H17N5O5	2-(Dimethylamino)guanosine	Nucleotides and derivatives	Nucleotides and derivatives	2140-67-2	A	167925	448545	2.6711	1.41744	up
mws0227	C6H13NO2	L-Leucine*	Amino acids and derivatives	Amino acids and derivatives	61-90-5	A	3423300	9054700	2.64502	1.40328	up
pmb2922	C15H24N2O17P2	Uridine 5'-diphospho-D-glucose	Nucleotides and derivatives	Nucleotides and derivatives	133-89-1	B	1899500	4873150	2.56549	1.35923	up
pmb2654	C19H27NO12	Anthranilate-1-O-Sophoroside	Phenolic acids	Phenolic acids	-	B	144000	368100	2.55625	1.35403	up
pmp001198	C6H13NO2	6-Deoxyfagomine	Alkaloids	Alkaloids	197449-09-5	A	1630900	4163450	2.55285	1.35211	up
mws1179	C21H22O10	Naringenin-7-O-glucoside (Prunin)	Flavonoids	Dihydroflavone	529-55-5	B	550870	1395600	2.53345	1.3411	up
Zmyn000083	C6H14O12P2	D-Glucose 1,6-bisphosphate	Others	Saccharides and Alcohols	10139-18-1	B	4710.05	11931.9	2.53329	1.34101	up
pmb0782	C5H11N	Piperidine	Alkaloids	Alkaloids	110-89-4	B	1253350	3162300	2.52308	1.33518	up
pme2117	C10H15N5O10P2	Adenosine 5'-diphosphate	Nucleotides and derivatives	Nucleotides and derivatives	58-64-0	A	60626	152150	2.50965	1.32749	up
Lmdn002671	C35H46O20	Purpureaside C	Terpenoids	Terpene	108648-07-3	A	562110	1403350	2.49658	1.31995	up
mws0216	C5H9NO3	Trans-4-Hydroxy-L-proline	Amino acids and derivatives	Amino acids and derivatives	51-35-4	A	5482300	13567500	2.47478	1.3073	up
Zmyn000453	C6H8O7	Isocitric Acid	Organic acids	Organic acids	320-77-4	A	13857000	33672000	2.42996	1.28093	up
pme1975	C3H4O4	Malonic acid	Organic acids	Organic acids	141-82-2	A	1011335	2453050	2.42556	1.27832	up
mws0576	C4H8O3	3-Hydroxybutyric acid	Organic acids	Organic acids	300-85-6	A	1018450	2422350	2.37847	1.25003	up
pme0274	C6H13NO2	6-Aminocaproic acid	Organic acids	Organic acids	60-32-2	A	1088550	2554900	2.34707	1.23086	up
Lmhp009187	C20H42NO7P	LysoPE 15:0	Lipids	LPE	-	A	54053.5	125975	2.33056	1.22068	up
mws0473	C5H8O4	2-Methylsuccinic acid	Organic acids	Organic acids	498-21-5	B	385800	894755	2.31922	1.21364	up
mws1150	C35H46O20	Echinacoside	Phenolic acids	Phenolic acids	82854-37-3	B	14323000	33044000	2.30706	1.20605	up
pmb2260	C23H46NO7P	LysoPC 15:1	Lipids	LPC	-	B	37782.5	86685	2.29432	1.19806	up
mws0277	C7H12O6	Quinic Acid	Organic acids	Organic acids	77-95-2	A	5443600	12452500	2.28755	1.1938	up
Cmzp002057	C14H18O8	6-O-Acetylarbutin	Phenolic acids	Phenolic acids	10338-88-2	B	34417	78616	2.28422	1.1917	up
Hmqn000843	C13H18O8	Tachioside	Lignans and Coumarins	Lignans	109194-60-7	B	152160	346930	2.28003	1.18906	up
mws5040	C12H21O11Na	Turanose	Others	Saccharides and Alcohols	547-25-1	A	2567350	5755850	2.24194	1.16475	up
pmb1754	C5H15NO4P+	O-Phosphocholine	Alkaloids	Alkaloids	107-73-3	B	258345	579155	2.24179	1.16465	up
Cmzn005251	C21H22O10	6-O-Caffeoylarbutin	Phenolic acids	Phenolic acids	136172-60-6	A	672565	1502850	2.23451	1.15996	up
pme0166	C6H6N4O2	1-Methylxanthine	Nucleotides and derivatives	Nucleotides and derivatives	6136-37-4	B	4125.55	9040.05	2.19124	1.13174	up
Zmzn000113	C5H9NO4	L-threo-3-Methylaspartate	Amino acids and derivatives	Amino acids and derivatives	6061-13-8	A	828140	1784700	2.15507	1.10773	up
Hmgn001278	C20H30O12	Verbasoside	Phenolic acids	Phenolic acids	61548-34-3	A	988085	2116800	2.14233	1.09918	up
pmb2221	C18H39NO3	4-Hydroxysphinganine	Lipids	Sphingolipids	554-62-1	B	49436	104564	2.11515	1.08076	up
mws0289	C23H46NO7P	LysoPE 18:1	Lipids	LPE	89576-29-4	B	239850	501350	2.09026	1.06369	up
mws0281	C6H8O7	Citric Acid	Organic acids	Organic acids	77-92-9	A	4234050	8817900	2.08262	1.0584	up
pmb3042	C23H24O12	Tricin-5-O-Glucoside	Flavonoids	Flavonoid	32769-00-9	B	33348	69426	2.08186	1.05788	up
pme0490	C6H5NO2	Nicotinic acid (Vitamin B3)	Others	Vitamin	59-67-6	A	44248.5	91242.5	2.06205	1.04408	up
pmb2799	C18H32O3	12,13-Epoxy-9-Octadecenoic Acid	Lipids	Free fatty acids	6799-85-5	B	29891	61631.5	2.06187	1.04396	up
Cmrp003675	C23H26O11	Plantainoside A	Phenolic acids	Phenolic acids	-	A	1693500	3467650	2.04762	1.03395	up
mws1329	C21H20O12	Quercetin-7-O-glucoside	Flavonoids	Flavonols	491-50-9	B	82581	168185	2.03661	1.02617	up
Lmdn000766	C17H26O12	Acetylcatalpol	Terpenoids	Terpene	-	A	25914000	52640000	2.03133	1.02243	up
mws0367	C18H30O2	α-Linolenic Acid*	Lipids	Free fatty acids	463-40-1	A	24218000	11987500	0.494983	-1.01455	down
pme3961	C10H13N5O3	2'-Deoxyadenosine	Nucleotides and derivatives	Nucleotides and derivatives	958-09-8	B	84272.5	41676	0.494539	-1.01585	down
mws1050	C5H9NO4	O-Acetylserine	Amino acids and derivatives	Amino acids and derivatives	5147-00-2	B	179100	88528	0.494294	-1.01656	down
mws0366	C18H30O2	γ-Linolenic Acid*	Lipids	Free fatty acids	506-26-3	A	23166500	11250500	0.485637	-1.04205	down
pmb2787	C18H30O3	9-Oxo-10E,12Z-octadecadienoic acid	Lipids	Free fatty acids	54232-59-6	B	42873	20696.5	0.48274	-1.05068	down
pme2651	C21H28N7O17P3	NADP (Nicotinamide adenine dinucleotide phosphate)	Nucleotides and derivatives	Nucleotides and derivatives	53-59-8	B	308465	148200	0.480443	-1.05756	down
pmf0297	C20H42O	1-Eicosanol	Lipids	Free fatty acids	629-96-9	B	73694.5	35145	0.476901	-1.06824	down
Lmbn005923	C18H30O2	Crepenynic acid	Lipids	Free fatty acids	2277-31-8	A	451540	211860	0.469194	-1.09174	down
Lmsn013282	C30H46O4	Pomonic Acid	Terpenoids	Triterpene	13849-90-6	A	47870.5	22394.5	0.467814	-1.09599	down
pma1840	C14H20NO3+	4-Coumaroylcholine	Alkaloids	Alkaloids	-	B	17033.5	7936.35	0.465926	-1.10183	down
mws0341	C6H12O3	2-Hydroxyisocaproic acid	Organic acids	Organic acids	20312-37-2	B	107267	49591.5	0.462318	-1.11304	down
Xmdp002369	C23H31NO11	Rehmaglutoside D	Terpenoids	Monoterpenoids	1397694-38-0	A	570805	260100	0.455672	-1.13393	down
mws0255	C4H5N3O	Cytosine	Nucleotides and derivatives	Nucleotides and derivatives	71-30-7	A	318265	143490	0.450851	-1.14928	down
pmp001273	C26H50NO7P	LysoPC 18:2	Lipids	LPC	-	A	21972500	9895800	0.450372	-1.15081	down
Hmbp001276	C8H8O4	Gallacetophenone	Phenolic acids	Phenolic acids	528-21-2	A	91442.5	40770	0.445854	-1.16536	down
mws4176	C12H16N2O3	L-Alanyl-L-Phenylalanine	Amino acids and derivatives	Amino acids and derivatives	3061-90-3	B	18575.5	8265.9	0.444989	-1.16816	down
pmb0876	C21H44NO7P	LysoPE 16:0	Lipids	LPE	53862-35-4	A	2685000	1175650	0.437858	-1.19146	down
mws0663	C7H8N4O2	1,7-Dimethylxanthine	Nucleotides and derivatives	Nucleotides and derivatives	611-59-6	B	40392.5	17584.5	0.435341	-1.19978	down
pme1286	C14H20N6O5S	S-(5'-Adenosy)-L-homocysteine	Amino acids and derivatives	Amino acids and derivatives	979-92-0	A	40812.5	17628.5	0.431939	-1.2111	down
HJN087	C21H22O10	Naringenin-4'-O-glucoside*	Flavonoids	Flavonoid	-	B	422130	181995	0.431135	-1.21379	down
Lmxp011770	C16H22O4	Diisobutyl phthalate*	Phenolic acids	Phenolic acids	84-69-5	A	25265000	10860500	0.429863	-1.21805	down
Lmlp012720	C16H22O4	Dibutyl phthalate*	Phenolic acids	Phenolic acids	84-74-2	A	24469500	10474500	0.428064	-1.2241	down
mws0437	C5H12O5	D-Arabitol*	Others	Saccharides and Alcohols	488-82-4	B	37554.5	15910.5	0.423664	-1.23901	down
pmb0789	C14H21NO8	Pyridoxine-5'-O-glucoside	Others	Vitamin	-	B	3551400	1498000	0.421805	-1.24535	down
mws0884	C10H12N5O6P	Cyclic 3',5'-Adenylic acid	Nucleotides and derivatives	Nucleotides and derivatives	60-92-4	B	19854	8247.45	0.415405	-1.26741	down
Cmdp004777	C30H46O13	Rehmaglutoside H	Terpenoids	Monoterpenoids	1397694-43-7	A	54517.5	22455.5	0.411895	-1.27965	down
pmb2786	C18H30O3	9-Hydroxy-10,12,15-octadecatrienoic acid*	Lipids	Free fatty acids	89886-42-0	B	35920	14782	0.411526	-1.28095	down
Lmbn005443	C18H30O3	13-KODE; (9Z,11E)-13-Oxooctadeca-9,11-dienoic acid*	Lipids	Free fatty acids	54739-30-9	B	42706.5	17417	0.40783	-1.29396	down
Lmlp006175	C21H22O10	Isosalipurposide (Phlorizin Chalcone)*	Flavonoids	Chalcones	4547-85-7	B	302250	122180	0.404235	-1.30673	down
mws0213	C5H12O5	Ribitol*	Others	Saccharides and Alcohols	488-81-3	B	60452	24404.5	0.4037	-1.30864	down
pmp001251	C26H50NO7P	LysoPC 18:2(2n isomer)	Lipids	LPC	-	A	2432300	972785	0.399944	-1.32213	down
mws0567	C5H11N3O2	4-Guanidinobutyric acid	Organic acids	Organic acids	463-00-3	B	451515	179700	0.397993	-1.32918	down
pmd0160	C21H44NO7P	LysoPE 16:0(2n isomer)	Lipids	LPE	-	B	2745150	1090300	0.397173	-1.33216	down
Lmhp008744	C33H56O14	1-α-Linolenoyl-glycerol-2,3-di-O-glucoside	Lipids	Glycerol ester	-	A	125263	48452	0.386802	-1.37033	down
pmb1650	C18H30O2	Octadeca-11E,13E,15Z-trienoic acid	Lipids	Free fatty acids	25575-00-2	B	8717600	3344650	0.383666	-1.38208	down
pmp001285	C8H4O3	Phthalic anhydride	Phenolic acids	Phenolic acids	85-44-9	A	1438050	546075	0.379733	-1.39694	down
Cmdn002389	C30H48O18	Rehmaglutoside K	Terpenoids	Monoterpenoids	1397694-56-2	A	16753000	6327350	0.377685	-1.40475	down
HJAP012	C20H18O10	Luteolin-8-C-arabinoside	Flavonoids	Flavonoid carbonoside	-	B	49166	18556	0.377415	-1.40578	down
pmb2497	C9H10O5	4-Hydroxy-3-methoxymandelate	Phenolic acids	Phenolic acids	55-10-7	B	94477.5	35575	0.376545	-1.40911	down
HJN090	C21H22O10	Butin-7-O-glucoside	Flavonoids	Flavonoid	-	A	401845	150695	0.375008	-1.41501	down
pma6218	C21H22O9	O-MethylNaringenin-8-C-arabinoside	Flavonoids	Flavonoid	-	B	177215	66434	0.374878	-1.41551	down
MA10002917	C6H4N2O5	2,4-Dinitrophenol	Phenolic acids	Phenolic acids	51-28-5	B	92783.5	34691	0.373892	-1.41931	down
pme0282	C8H6O4	Phthalic acid	Organic acids	Organic acids	88-99-3	A	190415	70893.5	0.37231	-1.42542	down
pme3475	C15H12O5	Butin	Flavonoids	Dihydroflavone	492-14-8	B	66013	24464.5	0.370601	-1.43206	down
Lmdn001550	C30H48O18	Rehmaglutoside J	Terpenoids	Terpene	1397694-55-1	A	19084000	7010100	0.367329	-1.44486	down
mws5035	C15H22N2O3	L-Leucyl-L-phenylalanine	Amino acids and derivatives	Amino acids and derivatives	56217-82-4	B	12384.2	4516.1	0.364665	-1.45536	down
pmc0066	C10H13N4O7P	2'-Deoxyinosine-5'-monophosphate	Nucleotides and derivatives	Nucleotides and derivatives	3393-18-8	A	12427500	4470000	0.359686	-1.47519	down
pme0264	C10H14N2O5	Thymidine	Nucleotides and derivatives	Nucleotides and derivatives	50-89-5	B	43140.5	15155.5	0.351306	-1.5092	down
Lmhp002772	C14H20N2O2	p-Coumaroylcadaverine	Alkaloids	Phenolamine	-	B	247820	86992.5	0.351031	-1.51033	down
pmb0530	C21H27N7O14P2	Nicotinic acid adenine dinucleotide	Nucleotides and derivatives	Nucleotides and derivatives	53-84-9	B	1404350	491235	0.349795	-1.51542	down
Hmcn000192	C7H14O7	Sedoheptulose	Others	Saccharides and Alcohols	3019-74-7	B	829220	289975	0.349696	-1.51583	down
pme2960	C15H12O5	Naringenin chalcone*	Flavonoids	Chalcones	73692-50-9	B	71576.5	25015.5	0.349493	-1.51666	down
pme0281	C8H6O4	Terephthalic acid	Phenolic acids	Phenolic acids	100-21-0	B	1246100	431185	0.346028	-1.53104	down
Lmhp010908	C27H54NO7P	LysoPC 19:1	Lipids	LPC	-	B	26907	9248.25	0.343712	-1.54073	down
Lmhp011562	C21H36O4	1-α-Linolenoyl-glycerol	Lipids	Glycerol ester	-	A	10506000	3571100	0.339911	-1.55677	down
Lmhp011388	C21H36O4	2-α-Linolenoyl-glycerol	Lipids	Glycerol ester	55268-58-1	A	11232000	3785900	0.337064	-1.56891	down
mws0376	C4H4O4	Fumaric acid	Organic acids	Organic acids	110-17-8	B	238210	79609.5	0.334199	-1.58122	down
pme1184	C10H13N5O4	2'-Deoxyguanosine	Nucleotides and derivatives	Nucleotides and derivatives	961-07-9	B	128575	42597	0.331301	-1.59379	down
pmd0130	C22H46NO7P	LysoPC 14:0	Lipids	LPC	20559-16-4	B	178275	58134.5	0.326095	-1.61664	down
Cmpp003619	C10H8O4	6,7-Dihydroxy-4-methylcoumarin	Lignans and Coumarins	Coumarins	529-84-0	A	472845	152995	0.323563	-1.62788	down
Lmbn001930	C7H6O2	2-Hydroxybenzaldehyde (Salicylaldehyde)	Phenolic acids	Phenolic acids	90-02-8	B	55546	17422	0.31365	-1.67277	down
Hmjp002337	C10H8O4	Isoscopoletin (6-Hydroxy-7-Methoxycoumarin)	Lignans and Coumarins	Coumarins	776-86-3	B	616725	191650	0.310754	-1.68615	down
Cmjn004337	C18H26O10	Benzyl-(2''-O-xylosyl)glucoside	Phenolic acids	Phenolic acids	-	B	438185	134945	0.307964	-1.69917	down
Cmsp003083	C26H32O11	Dehydrodiconiferyl alcohol-4-O-glucoside	Others	Others	107870-88-2	A	2918700	898815	0.30795	-1.69923	down
Lmmp000897	C30H26O14	Gallocatechin-(4α→8)-gallocatechin	Flavonoids	Flavanols	-	B	96016.5	29253.5	0.304672	-1.71467	down
pmb0801	C14H19NO9	4-Pyridoxic acid-O-glucoside	Others	Vitamin	-	B	694815	210095	0.302375	-1.72559	down
mws0159	C9H8O3	Phenylpyruvic acid	Organic acids	Organic acids	156-06-9	B	47233	14254.5	0.301791	-1.72838	down
pmp000588	C25H24O14	Diosmetin-7-O-(6''-malonyl)glucoside*	Flavonoids	Flavonoid	-	A	44325.5	13265.5	0.299275	-1.74046	down
pmn001690	C16H24O7	3-Hydroxy-4-isopropylbenzylalcohol-3-O-glucoside	Phenolic acids	Phenolic acids	-	B	87105	25449.5	0.29217	-1.77512	down
pmb3006	C21H20O10	Apigenin-7-O-glucoside(Cosmosiin)	Flavonoids	Flavonoid	578-74-5	B	248190	72213	0.290959	-1.78111	down
HJN086	C21H22O11	Eriodictyol-3'-O-glucoside	Flavonoids	Dihydroflavone	-	B	269515	77993.5	0.289385	-1.78894	down
Lmdn003674	C22H28O11	6-O-p-HydroxybenzoylAjugol	Terpenoids	Terpene	-	A	3659100	1051950	0.287489	-1.79842	down
pma0149	C15H16O9	Sinapoyl malate	Phenolic acids	Phenolic acids	92344-58-6	B	77221	22183	0.287266	-1.79954	down
mws0749	C7H6O3	4-Hydroxybenzoic acid	Phenolic acids	Phenolic acids	99-96-7	B	314065	89466	0.284865	-1.81165	down
mws0096	C20H20O6	Piperitol	Lignans and Coumarins	Lignans	52151-92-5	A	10447.5	2975	0.284757	-1.8122	down
Lmmn004625	C21H22O11	Dihydrokaempferol-7-O-glucoside	Flavonoids	Flavonols	-	B	276450	78581	0.28425	-1.81477	down
pme2816	C20H28O2	4-Oxoretinol	Others	Vitamin	62702-55-0	B	31799	9025.35	0.283825	-1.81693	down
Lmhp008801	C23H42NO7P	LysoPE 18:3	Lipids	LPE	-	A	1206150	339670	0.281615	-1.8282	down
Hmgn001653	C7H6O3	Protocatechualdehyde*	Phenolic acids	Phenolic acids	139-85-5	A	262995	73584	0.279792	-1.83757	down
Lmhp008589	C23H42NO7P	LysoPE 18:3(2n isomer)	Lipids	LPE	-	A	1157800	320905	0.277168	-1.85117	down
Zmgn000173	C5H10O5	D-Ribose	Others	Saccharides and Alcohols	50-69-1	B	80272	21510.5	0.26797	-1.89986	down
pmb1562	C21H34O4	1-Stearidonoyl-Glycerol	Lipids	Glycerol ester	-	B	232585	60703.5	0.260995	-1.93791	down
Lmmn004145	C38H60O10	3-O-(2-O-Acetyl-glucosyl)oleanolic acid	Terpenoids	Triterpene	-	A	1142950	295930	0.258918	-1.94943	down
pme3732	C9H13N3O5	Cytidine	Nucleotides and derivatives	Nucleotides and derivatives	65-46-3	A	1353300	340590	0.251674	-1.99037	down
Hmjp003123	C21H18O13	Quercetin-5-O-glucuronide	Flavonoids	Flavonols	-	B	411700	103356	0.251046	-1.99398	down
pmb0608	C25H24O14	Chrysoeriol-7-O-(6''-malonyl)glucoside*	Flavonoids	Flavonoid	-	A	507095	125735	0.247952	-2.01187	down
mws0914	C15H12O5	Pinobanksin*	Flavonoids	Dihydroflavonol	548-82-3	B	105345	26045	0.247235	-2.01604	down
pme3472	C12H16O7	Arbutin	Phenolic acids	Phenolic acids	497-76-7	B	57358	14180	0.247219	-2.01614	down
pme0230	C10H13N5O4	Adenosine	Nucleotides and derivatives	Nucleotides and derivatives	58-61-7	A	1975550	481825	0.243894	-2.03567	down
pmb0501	C5H14N4	Agmatine	Alkaloids	Phenolamine	306-60-5	B	54550.5	13262	0.243114	-2.04029	down
Zmyn004548	C18H28O3	12-Oxo-phytodienoic acid	Lipids	Free fatty acids	85551-10-6	B	19891.5	4779.5	0.240279	-2.05722	down
Zmhn000785	C19H32O16	Di-O-Glucosylquinic acid	Phenolic acids	Phenolic acids	-	A	434075	104262	0.240192	-2.05774	down
mws0183	C7H6O4	3,4-Dihydroxybenzoic acid (Protocatechuic acid)*	Phenolic acids	Phenolic acids	99-50-3	B	113110	27124	0.239802	-2.06008	down
mws0037	C16H12O4	Formononetin (7-Hydroxy-4'-methoxyisoflavone)	Flavonoids	Isoflavones	485-72-3	B	3134.9	727.5	0.232065	-2.1074	down
Hmfn000531	C6H8O6	L-Ascorbic acid (Vitamin C)	Others	Vitamin	50-81-7	B	105185	24315	0.231164	-2.11301	down
Hmjn003948	C30H48O5	Madasiatic acid	Terpenoids	Triterpene	26532-66-1	B	3076200	710865	0.231085	-2.1135	down
Xmgn006542	C10H10O4	Dimethyl Phthalate	Phenolic acids	Phenolic acids	131-11-3	B	28025.5	6461.5	0.230558	-2.1168	down
pmb0374	C5H5N5	2-Aminopurine	Nucleotides and derivatives	Nucleotides and derivatives	452-06-2	B	216895	49562	0.228507	-2.12969	down
Lmtn002565	C14H18O9	1-O-Vanilloyl-D-Glucose	Phenolic acids	Phenolic acids	-	A	44990	10251.5	0.227862	-2.13377	down
mws0126	C26H54NO7P	LysoPC 18:0	Lipids	LPC	19420-57-6	A	1429300	325660	0.227846	-2.13387	down
mws4170	C6H12O6	D-Glucose*	Others	Saccharides and Alcohols	14431-43-7	A	16358500	3701950	0.226301	-2.14368	down
pme2693	C6H14N2O	N-Acetylputrescine	Alkaloids	Phenolamine	18233-70-0	B	60097	13534	0.225203	-2.1507	down
Lmhp008513	C33H56O14	2-α-Linolenoyl-glycerol-1,3-di-O-glucoside	Lipids	Glycerol ester	-	A	108190	24337	0.224947	-2.15234	down
Hmln000659	C13H16O10	3-O-Galloyl-D-glucose	Tannins	Tannin	-	A	496770	110900	0.223241	-2.16333	down
Lmmn000774	C15H20O9	Dihydrocaffeoylglucose	Phenolic acids	Phenolic acids	-	A	525360	117260	0.223199	-2.1636	down
pme0376	C15H12O5	Naringenin (5,7,4'-Trihydroxyflavanone)*	Flavonoids	Dihydroflavone	480-41-1	B	100790	22476.5	0.223003	-2.16486	down
mws0675	C11H15N2O8P	β-Nicotinamide mononucleotide	Nucleotides and derivatives	Nucleotides and derivatives	1094-61-7	B	197285	43766	0.221841	-2.1724	down
pme1194	C9H13N3O4	2'-Deoxycytidine	Nucleotides and derivatives	Nucleotides and derivatives	951-77-9	B	74134	16414.5	0.221417	-2.17516	down
mws1521	C13H18O7	Salicin	Phenolic acids	Phenolic acids	138-52-3	B	111610	24650.5	0.220863	-2.17878	down
mws0232	C17H20N4O6	Riboflavin (Vitamin B2)	Others	Vitamin	83-88-5	B	1018350	224885	0.220833	-2.17897	down
Lmfn000604	C13H16O10	6-O-Galloyl-D-glucose	Tannins	Tannin	13186-19-1	B	537800	117775	0.218994	-2.19104	down
mws1164	C6H12O6	D-Fructose*	Others	Saccharides and Alcohols	7660-25-5	B	15828500	3457100	0.21841	-2.19489	down
Lmbn002862	C7H6O3	3-Hydroxybenzoic Acid	Organic acids	Organic acids	99-06-9	A	517335	110698	0.213977	-2.22447	down
mws0972	C6H12O3	6-Hydroxyhexanoic acid	Organic acids	Organic acids	1191-25-9	B	21862.5	4673.05	0.213747	-2.22602	down
Lmbn001981	C7H6O3	2,5-Dihydroxybenzaldehyde*	Phenolic acids	Phenolic acids	1194-98-5	B	220175	47011.5	0.213519	-2.22757	down
mws1610	C30H48O4	Maslinic acid	Terpenoids	Triterpene	4373-41-5	B	28679500	6098050	0.212627	-2.2336	down
Zmhn002227	C17H22O10	4-O-Glucosyl-sinapate	Phenolic acids	Phenolic acids	-	B	1003690	211535	0.210757	-2.24635	down
mws1499	C5H10O5	D-Arabinose	Others	Saccharides and Alcohols	10323-20-3	B	403275	84566	0.209698	-2.25361	down
pmb0197	C11H15N5O5	N7-Methylguanosine	Nucleotides and derivatives	Nucleotides and derivatives	20244-86-4	B	119745	25108.5	0.209683	-2.25372	down
ML10171848	C5H8O5	D-Arabinono-1,4-lactone	Others	Saccharides and Alcohols	2782-09-4	A	1488300	307425	0.206561	-2.27536	down
pmd0132	C24H50NO7P	LysoPC 16:0(2n isomer)	Lipids	LPC	-	A	31986500	6587600	0.205949	-2.27964	down
pmb2979	C25H26O14	Hesperetin-7-O-(6''-malonyl)glucoside	Flavonoids	Dihydroflavonol	-	B	625610	128095	0.204752	-2.28805	down
pmp000696	C16H24O10	Loganic acid	Terpenoids	Sesquiterpenoids	22255-40-9	B	149315	30214	0.202351	-2.30507	down
pmb0855	C24H50NO7P	LysoPC 16:0	Lipids	LPC	17364-16-8	A	32758500	6621750	0.202138	-2.30658	down
pmd0136	C26H54NO7P	LysoPC 18:0(2n isomer)	Lipids	LPC	-	B	113995	23040.5	0.202119	-2.30673	down
pme2828	C6H5NO3	4-Nitrophenol	Phenolic acids	Phenolic acids	100-02-7	B	29440000	5909350	0.200725	-2.31671	down
Lmdp003286	C21H20O12	Isohyperoside	Flavonoids	Flavonols	35589-21-0	B	220015	43875	0.199418	-2.32613	down
mws0895	C21H20O10	Genistein-7-O-Glucoside (Genistin)	Flavonoids	Isoflavones	529-59-9	B	23716	4722.25	0.199117	-2.32831	down
mws2368	C8H10O2	Tyrosol	Phenolic acids	Phenolic acids	501-94-0	A	57422.5	11216.5	0.195333	-2.35599	down
pmn001706	C30H48O4	2-Hydroxyoleanolic acid	Terpenoids	Triterpene	26707-60-8	A	32399000	6118900	0.188861	-2.40461	down
pme3009	C6H6O6	Trans-Citridic acid	Organic acids	Organic acids	4023-65-8	A	2304250	433525	0.188141	-2.41011	down
Lmbp000728	C8H8O	(S)-2-Phenyloxirane	Others	Others	20780-54-5	A	8423400	1562250	0.185465	-2.43078	down
Lmzn006169	C30H48O4	Pomolic acid	Terpenoids	Triterpene	13849-91-7	A	31380500	5790850	0.184537	-2.43802	down
Lmtn004049	C15H20O4	Abscisic acid	Organic acids	Organic acids	21293-29-8	B	51731.5	9185.05	0.177552	-2.49368	down
pmd0152	C19H39O7P	LysoPA 16:0 (2n isomer)	Lipids	Glycerol ester	-	B	13370	2336.55	0.174761	-2.51655	down
mws1060	C10H12N4O5	9-(Arabinosyl)hypoxanthine	Nucleotides and derivatives	Nucleotides and derivatives	7013-16-3	B	188100	32589.5	0.173256	-2.52902	down
ML10180524	C9H13N3O5	Cytarabine	Nucleotides and derivatives	Nucleotides and derivatives	147-94-4	B	59060.5	10120.2	0.171354	-2.54495	down
pmb3142	C13H16O8	Salicylic acid-2-O-glucoside	Phenolic acids	Phenolic acids	10366-91-3	B	2634850	450920	0.171137	-2.54678	down
pmb0981	C10H14N5O7P	Adenosine 5'-monophosphate	Nucleotides and derivatives	Nucleotides and derivatives	61-19-8	A	2991450	510445	0.170635	-2.55102	down
pme3188	C9H13N2O9P	Uridine 5'-monophosphate	Nucleotides and derivatives	Nucleotides and derivatives	58-97-9	B	125885	21477.5	0.170612	-2.55121	down
Lmrn002746	C6H12O3	2-Hydroxy-4-methylpentanoic acid	Organic acids	Organic acids	498-36-2	B	114485	19115.5	0.166969	-2.58234	down
HJN104	C21H22O13	Dihydromyricetin-3-O-glucoside	Flavonoids	Dihydroflavonol	-	B	42701	7077.35	0.165742	-2.59299	down
Lmhp009773	C27H46O9	1-α-Linolenoyl-glycerol-3-O-glucoside	Lipids	Glycerol ester	-	A	177430	29097	0.163991	-2.60831	down
Lmhp009526	C27H46O9	2-α-Linolenoyl-glycerol-1-O-glucoside	Lipids	Glycerol ester	-	B	139255	22368	0.160626	-2.63822	down
mws0889	C4H8O5	D-Threonic Acid	Others	Saccharides and Alcohols	3909-12-4	B	3276950	524375	0.160019	-2.64368	down
pmb0475	C29H34O18	Gallic acid-4-O-(6'''-feruloyl)sophoroside	Tannins	Tannin	-	B	47716.5	7299.45	0.152975	-2.70863	down
pme1178	C10H13N5O5	Guanosine	Nucleotides and derivatives	Nucleotides and derivatives	118-00-3	A	23240000	3542200	0.152418	-2.71389	down
pmb0998	C10H14N5O8P	Guanosine 5'-monophosphate	Nucleotides and derivatives	Nucleotides and derivatives	85-32-5	B	321835	48784	0.151581	-2.72184	down
mws0248	C9H12N2O6	Uridine	Nucleotides and derivatives	Nucleotides and derivatives	58-96-8	B	873240	129725	0.148556	-2.75092	down
mws1013	C9H6O4	Esculetin	Lignans and Coumarins	Coumarins	305-01-1	B	115685	17153	0.148273	-2.75367	down
pmb2940	C17H22O10	1-O-Glucosyl sinapate	Phenolic acids	Phenolic acids	78185-48-5	B	199265	29199	0.146534	-2.7707	down
mws0628	C7H6O2	4-Hydroxybenzaldehyde	Phenolic acids	Phenolic acids	123-08-0	B	332280	47354	0.142512	-2.81084	down
mws0913	C21H20O11	Kaempferol-3-O-galactoside (Trifolin)	Flavonoids	Flavonols	23627-87-4	B	206660	28193	0.136422	-2.87385	down
Lmmp003817	C24H22O14	Kaempferol-3-O-(6''-malonyl)glucoside	Flavonoids	Flavonols	-	B	47929	6332.05	0.132113	-2.92015	down
pmb3012	C22H22O11	Chrysoeriol-7-O-glucoside*	Flavonoids	Flavonoid	19993-32-9	A	54745	6891.5	0.125884	-2.98984	down
mws1629	C15H22O9	Aucubin	Terpenoids	Sesquiterpenoids	479-98-1	B	13067000	1599700	0.122423	-3.03005	down
mws0089	C21H20O11	Kaempferol-7-O-glucoside*	Flavonoids	Flavonols	16290-07-6	B	218480	26692	0.122171	-3.03302	down
pmn001707	C30H46O5	Quillaic acid	Phenolic acids	Phenolic acids	631-01-6	B	1202550	142155	0.118211	-3.08056	down
Lmbp002309	C17H22O9	Sinapaldehyde-4-O-Glucoside	Phenolic acids	Phenolic acids	154461-65-1	B	324295	38048.5	0.117327	-3.0914	down
pme1474	C11H15N5O3S	5'-Deoxy-5'-(methylthio)adenosine	Nucleotides and derivatives	Nucleotides and derivatives	2457-80-9	A	18047500	1995450	0.110567	-3.17701	down
pmp000444	C30H46O5	27,28-Dicarboxyl ursolic acid	Terpenoids	Triterpene	-	B	64629	7079.95	0.109548	-3.19037	down
pme0243	C5H8O4	Glutaric acid	Organic acids	Organic acids	110-94-1	B	567390	61561	0.108499	-3.20425	down
Hmpp003270	C21H20O11	Luteolin-4'-O-glucoside	Flavonoids	Flavonoid	6920-38-3	A	412055	44643	0.108342	-3.20633	down
mws2209	C21H20O11	Kaempferol-3-O-glucoside (Astragalin)*	Flavonoids	Flavonols	480-10-4	B	436650	47043	0.107736	-3.21443	down
Lmlp005572	C21H20O10	Galangin-7-O-glucoside	Flavonoids	Flavonoid	-	A	4063350	437670	0.107712	-3.21475	down
Lmgp004731	C21H20O10	Genistein-7-O-galactoside	Flavonoids	Isoflavones	-	A	4081900	437090	0.10708	-3.22324	down
mws1565	C17H24O10	Geniposide	Terpenoids	Monoterpenoids	24512-63-8	B	472370	49157.5	0.104066	-3.26443	down
Lmdn004868	C29H36O13	Jionoside C	Terpenoids	Terpene	120406-33-9	B	923675	93547	0.101277	-3.30362	down
pme1137	C6H5NO3	6-Hydroxynicotinic acid	Alkaloids	Alkaloids	5006-66-6	B	396200	38919	0.0982307	-3.34768	down
Lmlp003531	C21H20O11	Luteolin-3'-O-glucoside	Flavonoids	Flavonoid	5154-41-6	A	434210	42214	0.0972202	-3.3626	down
pmb2657	C10H18N4O6	Argininosuccinic acid	Organic acids	Organic acids	2387-71-5	B	58168.5	5330.2	0.0916338	-3.44798	down
Lmqn001932	C28H36O13	Syringaresinol-4'-O-glucoside	Lignans and Coumarins	Lignans	7374-79-0	B	263900	23956	0.0907768	-3.46153	down
pme0075	C7H11NO5	N-Acetyl-L-glutamic acid	Amino acids and derivatives	Amino acids and derivatives	1188-37-0	B	257935	23259	0.0901739	-3.47115	down
Lmgn000219	C4H6O3	Succinic semialdehyde	Organic acids	Organic acids	692-29-5	B	36760	3279.25	0.089207	-3.4867	down
mws1526	C16H22O9	Sweroside	Terpenoids	Sesquiterpenoids	14215-86-2	B	3294850	285855	0.0867581	-3.52686	down
Zmhn002422	C16H20O9	1-O-Feruloyl-D-Glucose	Phenolic acids	Phenolic acids	-	A	5351850	459350	0.0858301	-3.54237	down
Zmjp000624	C8H9NO3	Pyridoxal	Others	Vitamin	66-72-8	A	1310800	111870	0.0853448	-3.55055	down
pmb0865	C26H48NO7P	LysoPC 18:3(2n isomer)	Lipids	LPC	-	A	13596000	1149400	0.0845396	-3.56423	down
NK10253223	C8H9NO3	2-Amino-3-methoxybenzoic acid	Phenolic acids	Phenolic acids	3177-80-8	A	1464400	122430	0.0836042	-3.58028	down
HJN055	C21H24O10	Dihydrocharcone-4'-O-glucoside	Flavonoids	Chalcones	-	B	265275	21048	0.0793441	-3.65573	down
pme0295	C6H11NO3	4-Acetamidobutyric acid	Organic acids	Organic acids	3025-96-5	B	680075	53571.5	0.0787729	-3.66616	down
pmp001046	C16H26O8	Jasminoside B	Terpenoids	Monoterpenoids	214125-04-9	B	205330	15937.5	0.077619	-3.68745	down
pme3382	C6H11NO4	N-Acetyl-L-threonine	Amino acids and derivatives	Amino acids and derivatives	17093-74-2	A	575000	44568.5	0.0775104	-3.68947	down
Cmrp002432	C16H24O10	Adoxosidic acid	Terpenoids	Monoterpenoids	84375-46-2	A	2809500	214975	0.0765172	-3.70807	down
Xmyp005654	C21H20O11	Kaempferol-4'-O-glucoside	Flavonoids	Flavonoid	-	A	425095	32496	0.0764441	-3.70945	down
pmn001691	C18H32O5	9,12,13-Trihydroxy-10,15-octadecadienoic acid	Lipids	Free fatty acids	-	A	111745	8184.5	0.0732427	-3.77117	down
pmb0854	C26H48NO7P	LysoPC 18:3	Lipids	LPC	-	A	13466000	955140	0.0709297	-3.81747	down
mws0976	C9H12N2O6	β-Pseudouridine	Nucleotides and derivatives	Nucleotides and derivatives	1445-07-4	B	62247.5	4379.7	0.0703595	-3.82911	down
Lmhp009890	C28H52NO7P	LysoPC 20:3	Lipids	LPC	1199257-41-4	B	121385	8223.9	0.0677505	-3.88362	down
Zmtn001661	C14H20O8	Vanilloloside	Others	Others	74950-96-2	B	35522000	2394000	0.0673949	-3.89122	down
pmn001367	C13H16O9	Protocatechuic acid-4-O-glucoside*	Phenolic acids	Phenolic acids	-	A	39060500	2452100	0.062777	-3.99362	down
pmb2871	C13H16O9	1-O-Gentisoyl-D-glucoside*	Phenolic acids	Phenolic acids	23445-11-6	A	15381500	961360	0.0625011	-3.99998	down
Lmgn002555	C8H14O4	2-Propylglutaric acid	Organic acids	Organic acids	32806-62-5	A	2938800	183255	0.0623571	-4.0033	down
mws2118	C21H24O10	Phloretin-2'-O-glucoside (Phlorizin)	Flavonoids	Chalcones	60-81-1	B	142855	8769.4	0.0613867	-4.02593	down
pme0516	C6H12O6	Inositol	Others	Saccharides and Alcohols	87-89-8	B	1352150	82012	0.060653	-4.04328	down
pme3193	C4H7NO3	N-Acetyl-L-glycine	Amino acids and derivatives	Amino acids and derivatives	543-24-8	B	101996	5938.85	0.0582266	-4.10218	down
pmp000579	C22H22O11	Diosmetin-7-O-galactoside*	Flavonoids	Flavonoid	-	A	11361000	656725	0.0578052	-4.11266	down
Lmdn005266	C30H46O12	Rehmaglutoside F	Terpenoids	Terpene	1397694-40-4	A	4228050	239660	0.0566833	-4.14093	down
Lmjp003655	C22H22O11	6-C-MethylKaempferol-3-glucoside	Flavonoids	Flavonoid	-	B	11897000	672905	0.0565609	-4.14405	down
Hmtn001120	C14H20O8	5-(2-Hydroxyethyl)-2-O-glucosylphenol	Phenolic acids	Phenolic acids	-	B	6396300	338695	0.0529517	-4.23918	down
Lmgn001670	C7H6O3	Salicylic acid	Phenolic acids	Phenolic acids	69-72-7	B	401890	18762	0.0466844	-4.42092	down
Lmrn003000	C9H10O3	2-Hydroxy-3-phenylpropanoic acid	Organic acids	Organic acids	7326-19-4	B	146125	6635.3	0.0454084	-4.4609	down
HJN003	C17H22O10	1-O-Sinapoyl-D-glucose	Phenolic acids	Phenolic acids	-	B	2172150	92064.5	0.042384	-4.56033	down
mws1073	C27H30O15	Apigenin-6,8-di-C-glucoside (Vicenin-2)	Flavonoids	Flavonoid	23666-13-9	B	722740	30042	0.0415668	-4.58842	down
Zmbn005559	C16H18N2O5S	Indole-3-cyano-2-O-glucoside	Alkaloids	Alkaloids	-	B	307850	12127.5	0.0393942	-4.66587	down
pmp000344	C15H10O5	3',4',7-Trihydroxyflavone	Flavonoids	Flavonoid	2150-11-0	A	97671.5	3846.3	0.03938	-4.66639	down
Lmpp003930	C30H26O12	Apigenin-7-O-(6''-p-Coumaryl)glucoside	Flavonoids	Flavonoid	-	B	426825	16529.5	0.0387266	-4.69053	down
pmn001518	C13H16O10	1-O-Galloyl-D-glucose	Tannins	Tannin	58511-73-2	A	5943600	216430	0.036414	-4.77936	down
Zmpn003368	C18H30O3	13S-Hydroxy-9Z,11E,15Z-octadecatrienoic acid	Lipids	Free fatty acids	87984-82-5	A	314025	11179.4	0.0356002	-4.81197	down
pmp000571	C15H10O5	Apigenin	Flavonoids	Flavonoid	520-36-5	A	2045300	68568	0.0335247	-4.89863	down
Lmyn006227	C15H10O5	Galangin (3,5,7-Trihydroxyflavone)	Flavonoids	Flavonoid	548-83-4	A	3609600	114848	0.0318175	-4.97404	down
mws0064	C15H12O6	Eriodictyol (5,7,3',4'-Tetrahydroxyflavanone)	Flavonoids	Dihydroflavone	552-58-9	B	406115	12884.8	0.0317269	-4.97815	down
pmn001423	C19H30O8	Roseoside	Others	Others	54835-70-0	B	3598350	108470	0.0301444	-5.05197	down
mws0063	C15H10O5	Genistein	Flavonoids	Isoflavones	446-72-0	B	72136	2143.8	0.0297189	-5.07248	down
pme3705	C6H10O7	D-Glucoronic acid*	Others	Saccharides and Alcohols	6556-12-3	B	859070	23823.5	0.0277317	-5.17232	down
mws1661	C28H32O15	Diosmetin-7-O-rutinoside (Diosmin)	Flavonoids	Flavonoid	520-27-4	B	594915	14858.5	0.0249758	-5.32332	down
Zmgn002106	C11H13NO3	N-Acetyl-L-phenylalanine	Amino acids and derivatives	Amino acids and derivatives	2018-61-3	A	585370	13224	0.0225908	-5.46812	down
pmp000548	C16H12O6	Pratensein	Flavonoids	Isoflavones	2284-31-3	B	11252000	243625	0.0216517	-5.52938	down
mws0058	C16H12O6	Diosmetin (5,7,3'-Trihydroxy-4'-methoxyflavone)*	Flavonoids	Flavonoid	520-34-3	A	15374000	321500	0.0209119	-5.57953	down
Lmtn002233	C15H20O8	Androsin	Others	Others	531-28-2	B	578690	11866.7	0.0205061	-5.6078	down
mws1349	C18H39NO2	Dihydrosphingosine	Lipids	Sphingolipids	764-22-7	A	957805	16754	0.0174921	-5.83715	down
Zmhp003514	C16H12O6	6,7,8-Tetrahydroxy-5-methoxyflavone	Flavonoids	Flavonoid	-	B	10757000	183820	0.0170884	-5.87084	down
pme2459	C21H20O11	Luteolin-7-O-glucoside (Cynaroside)	Flavonoids	Flavonoid	5373-11-5	A	12124000	193950	0.0159972	-5.96604	down
pmn001697	C21H18O11	Apigenin-7-O-glucuronide	Flavonoids	Flavonoid	29741-09-1	A	1537600	24269	0.0157837	-5.98542	down
pme0040	C5H5N5	Adenine	Nucleotides and derivatives	Nucleotides and derivatives	73-24-5	A	19535000	304600	0.0155925	-6.003	down
pmb2928	C13H16O10	Gallic acid-4-O-glucoside	Tannins	Tannin	84274-52-2	B	18183500	256150	0.0140869	-6.1495	down
pmn001419	C15H18O8	1-O-[(E)-p-Cumaroyl]-D-glucose	Phenolic acids	Phenolic acids	-	A	41105500	529100	0.0128718	-6.27965	down
pmp001290	C27H26O17	Apigenin-7-O-(2''-glucurosyl)glucuronide	Flavonoids	Flavonoid	74696-01-8	A	1882850	21272	0.0112978	-6.46782	down
Lmzn001894	C21H18O12	Kaempferol-3-O-glucuronide	Flavonoids	Flavonols	22688-78-4	A	2898800	29893	0.0103122	-6.5995	down
Zmhn002301	C15H18O8	p-Coumaric acid-4-O-glucoside	Phenolic acids	Phenolic acids	117405-48-8	A	29194000	298190	0.0102141	-6.6133	down
Lmmp003783	C21H18O13	Quercetin-3-O-glucuronide	Flavonoids	Flavonols	22688-79-5	B	13604000	137915	0.0101378	-6.62411	down
pmp000583	C22H20O12	Diosmetin-7-O-glucuronide	Flavonoids	Flavonoid	35110-20-4	A	2750500	26400.5	0.00959844	-6.70298	down
pmp000012	C21H18O12	Scutellarein-7-O-glucuronide (Scutellarin)	Flavonoids	Flavonoid	27740-01-8	A	3769400	35612	0.00944766	-6.72583	down
Lmmp004504	C15H10O6	2'-Hydroxygenistein	Flavonoids	Isoflavones	1156-78-1	A	2874200	26702	0.00929024	-6.75007	down
Hmjn008136	C30H46O4	Camaldulenic acid	Terpenoids	Triterpene	71850-15-2	A	1151500	9551	0.0082944	-6.91365	down
pmb0711	C27H30O16	Quercetin-7-O-rutinoside	Flavonoids	Flavonols	147714-62-3	B	1139750	8990.25	0.00788791	-6.98614	down
pme0088	C15H10O6	Luteolin (5,7,3',4'-Tetrahydroxyflavone)	Flavonoids	Flavonoid	491-70-3	B	10531500	76869	0.00729896	-7.09809	down
Zmtn001624	C10H7NO3	N-Acetylisatin	Alkaloids	Plumerane	574-17-4	A	2234050	8988.85	0.00402357	-7.95731	down
pmn001663	C22H26O8	Syringaresinol	Lignans and Coumarins	Lignans	21453-69-0	B	3579.05	9	0.00251463	-8.63544	down
Hmmn003659	C25H26O14	Limocitrin-7-O-(6''-Acetyl)glucoside	Flavonoids	Flavonols	-	B	4897.05	9	0.00183784	-9.08777	down
Lmdp004267	C30H26O14	Quercetin-3-O-(6''-p-Coumaroyl)glucoside	Flavonoids	Flavonols	-	B	6394.75	9	0.0014074	-9.47275	down
Hmcp005697	C30H48O	δ-Amyrenone	Terpenoids	Triterpene	20248-08-2	B	6619.35	9	0.00135965	-9.52255	down
Cmdn006822	C24H30O10	Rehmaglutoside A	Terpenoids	Monoterpenoids	1397694-35-7	A	6909.4	9	0.00130257	-9.58442	down
mws1038	C11H22N2O4S	Pantetheine	Others	Others	496-65-1	B	7017.6	9	0.00128249	-9.60684	down
Lmsn012425	C30H48O4	Rubusic acid (3β,7α-Dihydroxyolean-12-en-28-oic acid)	Terpenoids	Triterpene	23984-26-1	B	7136	9	0.00126121	-9.63097	down
Lmyp005841	C21H20O9	Chrysin-7-O-glucoside	Flavonoids	Flavonoid	31025-53-3	B	7742.45	9	0.00116242	-9.74865	down
Lmhp010040	C25H46NO7P	LysoPE 20:3	Lipids	LPE	-	B	7953.85	9	0.00113153	-9.78751	down
pmp000269	C30H48O5	Arjunic Acid	Terpenoids	Triterpene	31298-06-3	B	8455.35	9	0.00106441	-9.87572	down
pmn001637	C20H18O10	Kaempferol-3-O-arabinoside (Juglanin)	Flavonoids	Flavonols	5041-67-8	B	9593.1	9	0.000938174	-10.0579	down
Hmcp005589	C30H48O	β-Amyrenone	Terpenoids	Triterpene	638-97-1	B	9781.5	9	0.000920104	-10.0859	down
mws1033	C16H14O6	Homoeriodictyol	Flavonoids	Dihydroflavone	446-71-9	B	9816.8	9	0.000916796	-10.0911	down
pmd0143	C28H58NO7P	LysoPC 20:0	Lipids	LPC	108341-80-6	B	12522.5	9	0.000718706	-10.4423	down
Lmcp004693	C16H12O6	Kaempferide (3,5,7-Trihydroxy-4'-methoxyflavone)*	Flavonoids	Flavonols	491-54-3	B	13296	9	0.000676895	-10.5288	down
Lmzp004885	C17H14O7	Tricin (5,7,4'-Trihydroxy-3',5'-dimethoxyflavone)	Flavonoids	Flavonoid	520-32-1	B	13443	9	0.000669493	-10.5446	down
mws1015	C15H16O9	Esculin (6,7-DihydroxyCoumarin-6-glucoside)	Lignans and Coumarins	Coumarins	531-75-9	A	18526500	11761	0.00063482	-10.6214	down
Lmrj002793	C14H16N2O4	Cyclo(Phe-Glu)	Amino acids and derivatives	Amino acids and derivatives	-	B	14293.5	9	0.000629657	-10.6331	down
Lmhp008688	C25H42NO7P	LysoPE 20:5	Lipids	LPE	-	B	15412	9	0.000583961	-10.7418	down
pmd0153	C19H39O7P	LysoPA 16:0	Lipids	Glycerol ester	22002-85-3	B	15875	9	0.000566929	-10.7845	down
pmn001669	C12H14O5	Methyl sinapate	Phenolic acids	Phenolic acids	20733-94-2	B	17023.5	9	0.000528681	-10.8853	down
pme0066	C3H7N3O2	Guanidinoacetate	Amino acids and derivatives	Amino acids and derivatives	352-97-6	B	18348.5	9	0.000490503	-10.9934	down
pmp001269	C18H39NO	Hexadecyl ethanolamine	Alkaloids	Alkaloids	-	B	19621.5	9	0.000458681	-11.0902	down
mws1608	C21H20O11	Luteolin-6-C-glucoside (Isoorientin)	Flavonoids	Flavonoid carbonoside	4261-42-1	B	20560.5	9	0.000437733	-11.1577	down
mws1299	C21H20O11	Luteolin-8-C-glucoside (Orientin)	Flavonoids	Flavonoid carbonoside	28608-75-5	B	21209.5	9	0.000424338	-11.2025	down
pmb0496	C15H22N4O3	N-Feruloylagmatine	Alkaloids	Phenolamine	-	B	22069.5	9	0.000407803	-11.2598	down
mws0724	C10H13N5O6	8-Hydroxyguanosine	Nucleotides and derivatives	Nucleotides and derivatives	3868-31-3	B	22827.5	9	0.000394261	-11.3086	down
Lmyn006922	C22H24O10	Sakuranin	Flavonoids	Flavonoid	529-39-5	B	23780.5	9	0.000378461	-11.3676	down
pme2596	C8H9NO4	4-Pyridoxic acid	Others	Vitamin	82-82-6	B	24694	9	0.000364461	-11.4219	down
mws1002	C17H14O8	Syringetin	Flavonoids	Flavonoid	4423-37-4	B	25997.5	9	0.000346187	-11.4962	down
pmn001505	C41H64O13	Oleanolic acid-3-O-xylosyl(1→3)glucuronide	Terpenoids	Triterpene Saponin	-	B	26340	9	0.000341686	-11.515	down
Hmyp002315	C15H10O7	3,5,7,4'-Tetrahydroxy-Coumaronochromone	Others	Others	-	B	28600	9	0.000314685	-11.6338	down
pmb0108	C19H18O8	Feruloyl syringic acid	Phenolic acids	Phenolic acids	-	B	32632.5	9	0.000275799	-11.8241	down
Hmmn003964	C16H24O9	7-Deoxyloganic acid	Terpenoids	Monoterpenoids	22487-36-1	B	33214	9	0.00027097	-11.8496	down
pmb0824	C25H28O13	Syringic acid-4-O-(6''-feruloyl)glucoside	Phenolic acids	Phenolic acids	-	B	34825.5	9	0.000258431	-11.9179	down
Li512111	C24H24O13	Isorhamnetin-3-O-(6''-acetylglucoside)	Flavonoids	Flavonols	-	B	35155	9	0.000256009	-11.9315	down
Zmhn002909	C22H22O10	6-O-Glucosyl-caffeoylbenzoic acid	Phenolic acids	Phenolic acids	-	B	37220	9	0.000241805	-12.0139	down
ML10175762	C8H8	Styrene	Others	Others	100-42-5	B	39976.5	9	0.000225132	-12.1169	down
Lmmn001643	C9H8O3	2-Hydroxycinnamic acid	Organic acids	Organic acids	583-17-5	B	41275.5	9	0.000218047	-12.1631	down
HJN041	C21H24O11	Epicatechin glucoside	Flavonoids	Flavanols	-	B	43503.5	9	0.00020688	-12.2389	down
Xmsn002700	C21H22O12	Taxifolin-3'-O-glucoside	Flavonoids	Flavonoid	31106-05-5	B	44900.5	9	0.000200443	-12.2845	down
Cmdn005145	C36H56O17	Rehmaglutoside I	Terpenoids	Monoterpenoids	1397694-47-1	A	45749.5	9	0.000196723	-12.3115	down
Lmtp001399	C14H17NO7	5,6-Dihydroxyindole-5-O-β-glucoside	Alkaloids	Alkaloids	-	B	46067	9	0.000195368	-12.3215	down
mws0048	C21H20O10	Apigenin-8-C-Glucoside (Vitexin)*	Flavonoids	Flavonoid carbonoside	3681-93-4	B	46780	9	0.00019239	-12.3437	down
mws1434	C21H20O10	Apigenin-6-C-glucoside (Isovitexin)*	Flavonoids	Flavonoid carbonoside	29702-25-8	B	47471.5	9	0.000189587	-12.3648	down
pmp001048	C16H24O9	Ixoroside	Terpenoids	Sesquiterpenoids	58514-30-0	B	50191.5	9	0.000179313	-12.4452	down
HJAP020	C27H32O16	Eriodictyol-5,3'-Di-O-glucoside	Flavonoids	Dihydroflavone	-	B	50577.5	9	0.000177945	-12.4563	down
mws0049	C15H14O7	Gallocatechin	Flavonoids	Flavanols	970-73-0	B	51084	9	0.00017618	-12.4707	down
mws0221	C6H12N2O4S2	L-Cystine	Amino acids and derivatives	Amino acids and derivatives	56-89-3	B	51669.5	9	0.000174184	-12.4871	down
Hmcp001628	C29H34O18	Limocitrin-3,7-di-O-glucoside	Flavonoids	Flavonoid	-	B	54708	9	0.00016451	-12.5695	down
pme1021	C6H10O6	D-Glucono-1,5-lactone	Others	Saccharides and Alcohols	90-80-2	B	55369.5	9	0.000162544	-12.5869	down
Lmbp003668	C20H18O10	Kaempferol-3-O-arabinoside	Flavonoids	Flavonoid	-	B	56106	9	0.000160411	-12.6059	down
pmb0716	C29H34O17	Tricin-4'-O-glucoside-7-O-glucoside	Flavonoids	Flavonoid	-	B	57711	9	0.000155949	-12.6466	down
mws1290	C30H26O13	Kaempferol-3-O-(6''-p-Coumaroyl)glucoside (Tiliroside)	Flavonoids	Flavonols	20316-62-5	B	64969.5	9	0.000138527	-12.8175	down
Lmtn002796	C21H22O11	Aromadendrin-7-O-glucoside	Flavonoids	Flavonoid	28189-90-4	B	71459	9	0.000125946	-12.9549	down
pmp000413	C21H20O10	Genistein-8-C-glucoside	Flavonoids	Isoflavones	66026-80-0	B	81422.5	9	0.000110535	-13.1432	down
Hmmp002121	C23H16O11	Isorhamnetin-3-O-gallate	Flavonoids	Flavonols	-	B	85358.5	9	0.000105438	-13.2113	down
mws1138	C24H26N2O13	Betanin (Betanidin-5-O-glucoside)	Alkaloids	Alkaloids	7659-95-2	B	86552.5	9	0.000103983	-13.2314	down
Hmlp002821	C21H18O14	Myricetin-3-O-glucuronide	Flavonoids	Flavonols	77363-65-6	B	88697	9	0.000101469	-13.2667	down
Zmhn001883	C14H18O9	Vanillic acid-4-O-glucoside	Phenolic acids	Phenolic acids	32142-31-7	B	92244	9	9.75673e-05	-13.3232	down
Li512113	C20H20O12	Maleoyl-caffeoylquinic acid	Phenolic acids	Phenolic acids	-	B	97585.5	9	9.22268e-05	-13.4045	down
Hmcn002875	C15H10O7	6-Hydroxyluteolin	Flavonoids	Flavonoid	18003-33-3	B	103320	9	8.7108e-05	-13.4868	down
Lmyn007883	C16H32O4	9,16-Dihydroxypalmitic acid	Lipids	Free fatty acids	38076-49-2	B	111195	9	8.09389e-05	-13.5928	down
pmb2999	C22H22O11	Chrysoeriol-5-O-glucoside	Flavonoids	Flavonoid	-	B	112360	9	8.00997e-05	-13.6078	down
pmp000126	C27H30O16	Luteolin-6,8-di-C-glucoside	Flavonoids	Flavonoid carbonoside	29428-58-8	B	113830	9	7.90653e-05	-13.6266	down
Lmhp001670	C11H22N2O3	L-Valyl-L-Leucine	Amino acids and derivatives	Amino acids and derivatives	3989-97-7	B	116325	9	7.73694e-05	-13.6579	down
Lmsp004749	C29H34O17	Syringetin-3-O-rutinoside	Flavonoids	Flavonoid	-	B	118694	9	7.58256e-05	-13.687	down
mws0885	C7H6O4	2,4-Dihydroxybenzoic acid	Phenolic acids	Phenolic acids	89-86-1	B	138165	9	6.51395e-05	-13.9061	down
Lmdn004133	C19H34O8	Rehmaionoside B	Terpenoids	Terpene	104056-83-9	B	144320	9	6.23614e-05	-13.969	down
HJAP064	C25H24O15	Isorhamnetin-3-O-(6''-malonylglucoside)	Flavonoids	Flavonoid	-	B	145305	9	6.19387e-05	-13.9788	down
pme2993	C10H8O4	Scopoletin (7-Hydroxy-5-methoxycoumarin)	Lignans and Coumarins	Coumarins	92-61-5	B	148925	9	6.04331e-05	-14.0143	down
mws0639	C7H6O4	2,3-Dihydroxybenzoic Acid*	Organic acids	Organic acids	303-38-8	B	154780	9	5.8147e-05	-14.0699	down
pmb0885	C18H26O3	4-Oxo-9Z,11Z,13E,15E-Octadecatetraenoic Acid	Lipids	Free fatty acids	-	B	155565	9	5.78536e-05	-14.0772	down
pmp001106	C27H30O15	Vitexin-2''-O-glucoside	Flavonoids	Flavonoid carbonoside	61360-94-9	B	156305	9	5.75797e-05	-14.0841	down
pmb0142	C9H8O3	Caffeic aldehyde	Phenolic acids	Phenolic acids	141632-15-7	B	160720	9	5.5998e-05	-14.1243	down
mws1336	C7H7NO2	4-Aminobenzoic acid	Phenolic acids	Phenolic acids	150-13-0	B	163800	9	5.49451e-05	-14.1517	down
pme0253	C8H15NO3	N-Acetyl-L-leucine	Amino acids and derivatives	Amino acids and derivatives	1188-21-2	B	170640	9	5.27426e-05	-14.2107	down
pmp001309	C21H20O12	6-Hydroxykaempferol-7-O-glucoside	Flavonoids	Flavonols	-	B	215305	9	4.18012e-05	-14.5461	down
pmb2591	C13H14N2O3	N-Acetyl-L-Tryptophan	Amino acids and derivatives	Amino acids and derivatives	1218-34-4	B	227715	9	3.95231e-05	-14.6269	down
pmb0489	C19H28N2O7	N-Glucosyl-p-coumaroylputrescine	Alkaloids	Phenolamine	-	B	230005	9	3.91296e-05	-14.6414	down
mws0005	C10H12N2	Tryptamine	Alkaloids	Plumerane	61-54-1	B	231620	9	3.88567e-05	-14.6515	down
Lmdn000764	C15H23ClO10	Glutinoside	Terpenoids	Terpene	103744-80-5	A	260990	9	3.44841e-05	-14.8237	down
pme2589	C6H8O5	2-Oxoadipic acid	Organic acids	Organic acids	3184-35-8	B	306565	9	2.93576e-05	-15.0559	down
pmp001105	C33H40O20	Kaempferol-3-O-neohesperidoside-7-O-glucoside	Flavonoids	Flavonols	-	B	330395	9	2.72401e-05	-15.1639	down
pmp001045	C15H22O8	Bartsioside	Others	Others	62133-72-6	B	371925	9	2.41984e-05	-15.3347	down
pme2743	C10H11NO3	N-Phenylacetylglycine	Amino acids and derivatives	Amino acids and derivatives	500-98-1	B	400020	9	2.24989e-05	-15.4398	down
pma2088	C27H30O17	Quercetin-3,4'-O-di-glucoside	Flavonoids	Flavonols	29125-80-2	B	421260	9	2.13645e-05	-15.5144	down
mws0059	C27H30O16	Quercetin-3-O-rutinoside (Rutin)	Flavonoids	Flavonols	153-18-4	B	449140	9	2.00383e-05	-15.6069	down
Zmhp002776	C21H18O10	Chrysin-7-O-Glucuronide	Flavonoids	Flavonoid	35775-49-6	B	456670	9	1.97079e-05	-15.6309	down
Zmhn001358	C13H16O8	4-O-Glucosyl-4-hydroxybenzoic acid	Phenolic acids	Phenolic acids	-	A	540380	9	1.66549e-05	-15.8737	down
Hmgp001685	C29H34O15	Crenatoside	Phenolic acids	Phenolic acids	61276-16-2	B	571510	9	1.57478e-05	-15.9545	down
mws1189	C6H10O7	D-Galacturonic acid*	Organic acids	Organic acids	685-73-4	A	623035	9	1.44454e-05	-16.079	down
pmp000713	C22H34O15	6'-O-D-Glucosylloganic acid	Terpenoids	Sesquiterpenoids	-	B	639930	9	1.4064e-05	-16.1176	down
mws0520	C11H13NO4	N-Acetyl-L-tyrosine	Amino acids and derivatives	Amino acids and derivatives	537-55-3	A	710495	9	1.26672e-05	-16.2685	down
pme2074	C18H29NO4	(-)-Jasmonoyl-L-Isoleucine	Organic acids	Organic acids	120330-93-0	A	713420	9	1.26153e-05	-16.2745	down
pme3154	C6H12O4	Mevalonic acid	Organic acids	Organic acids	150-97-0	A	718130	9	1.25325e-05	-16.284	down
pmb3023	C21H22O11	Eriodictyol-8-C-glucoside	Flavonoids	Dihydroflavone	1023271-51-3	B	772255	9	1.16542e-05	-16.3888	down
Hmcp002207	C22H22O12	Isorhamnetin-7-O-glucoside (Brassicin)*	Flavonoids	Flavonols	6743-96-0	B	860600	9	1.04578e-05	-16.5451	down
Lmjp002906	C22H22O12	Rhamnetin-3-O-Glucoside	Flavonoids	Flavonols	27875-34-9	B	874215	9	1.0295e-05	-16.5677	down
Lmjp003044	C22H22O12	Isorhamnetin-3-O-Glucoside*	Flavonoids	Flavonols	5041-82-7	B	908305	9	9.90857e-06	-16.6229	down
mws0042	C15H14O7	Epigallocatechin	Flavonoids	Flavanols	970-74-1	B	1213150	9	7.4187e-06	-17.0404	down
Lmdn000791	C9H12O5	Rehmaglutin C	Terpenoids	Terpene	103744-81-6	A	1286850	9	6.99382e-06	-17.1255	down
Hmtn001302	C13H16O8	Glucosyloxybenzoic acid	Phenolic acids	Phenolic acids	-	A	1503900	9	5.98444e-06	-17.3504	down
Hmln002149	C29H36O15	Acteoside	Phenolic acids	Phenolic acids	61276-17-3	A	1568850	9	5.73669e-06	-17.4114	down
Lmyp004084	C10H16O	Perillyl alcohol	Terpenoids	Monoterpenoids	57717-97-2	A	1702850	9	5.28526e-06	-17.5296	down
Zmhn001926	C13H16O8	1-O-Salicyl-D-glucose	Phenolic acids	Phenolic acids	60517-74-0	A	1750700	9	5.1408e-06	-17.5696	down
pmn001642	C23H20O13	Kaempferol-3-O-(2''-O-acetyl)glucuronide	Flavonoids	Flavonols	-	B	1798850	9	5.0032e-06	-17.6087	down
Lmbp003825	C15H16O8	Skimmin (7-Hydroxycoumarin-7-O-glucoside)	Lignans and Coumarins	Coumarins	93-39-0	A	2226750	9	4.04176e-06	-17.9166	down
Lmmp003767	C21H18O12	Kaempferol-7-O-glucuronide	Flavonoids	Flavonols	-	B	2690050	9	3.34566e-06	-18.1893	down
mws4167	C21H18O12	Luteolin-7-O-glucuronide	Flavonoids	Flavonoid	29741-10-4	A	2882750	9	3.12202e-06	-18.2891	down
Lmmn003663	C14H18O9	5-Glucosyloxy-2-Hydroxybenzoic acid methyl ester	Phenolic acids	Phenolic acids	-	A	4797950	9	1.8758e-06	-19.0241	down

## Sheet: Supplementary Table 3
Supplementary Table 3. Summary of the transcriptome sequencing of R. glutinosa DDCs and CMCs.
Sample	Raw Reads	Clean Reads	Clean Base(G)	Error Rate(%)	Q20(%)	Q30(%)	GC Content(%)
DDC-1	47580984	42130604	6.32	0.03	97.69	93.57	45.33
DDC-2	59804224	57201910	8.58	0.02	98.26	94.6	46.53
DDC-3	53692604	49666257	7.45	0.025	97.975	94.085	45.93
CMC-1	49600598	46629416	6.99	0.02	98.41	94.97	43.7
CMC-2	44852278	42493006	6.37	0.03	97.94	93.85	43.5
CMC-3	47226438	44561211	6.68	0.025	98.175	94.41	43.6
Type	Number	Mean Length	N50	N90	Total Bases
Transcript	253440	854	1312	358	216503030
Unigene	201026	1007	1408	468	202385793

## Sheet: Supplementary Table 4
Supplementary Table 4. Details of the pathways specific differentially expressed genes in R. glutinosa DDCs and CMCs.
Pathway	Gene ID	DDC	CMC	Log2FC	KO Term	Description	EC
Indole alkaloid biosynthesis	Cluster-49959.30651	161.285	26.43	-3.24032	K01593	K01593 aromatic-L-amino-acid/L-tryptophan decarboxylase	EC:4.1.1.28 4.1.1.105
Indole alkaloid biosynthesis	Cluster-18727.1	0.005	2.72	7.97502	K01593	K01593 aromatic-L-amino-acid/L-tryptophan decarboxylase	EC:4.1.1.28 4.1.1.105
Indole alkaloid biosynthesis	Cluster-49959.48581	97.105	16.635	-3.19863	K01593	K01593 aromatic-L-amino-acid/L-tryptophan decarboxylase	EC:4.1.1.28 4.1.1.105
Indole alkaloid biosynthesis	Cluster-49959.48584	107.79	8.51	-4.32346	K01593	K01593 aromatic-L-amino-acid/L-tryptophan decarboxylase	EC:4.1.1.28 4.1.1.105
Indole alkaloid biosynthesis	Cluster-49959.92823	0.06	2.015	4.37052	K01593	K01593 aromatic-L-amino-acid/L-tryptophan decarboxylase	EC:4.1.1.28 4.1.1.105
Indole alkaloid biosynthesis	Cluster-49959.92825	0	1.495	7.79745	K01593	K01593 aromatic-L-amino-acid/L-tryptophan decarboxylase	EC:4.1.1.28 4.1.1.105
Indole alkaloid biosynthesis	Cluster-63550.0	0.895	0	-7.68122	K01593	K01593 aromatic-L-amino-acid/L-tryptophan decarboxylase	EC:4.1.1.28 4.1.1.105
Indole alkaloid biosynthesis	Cluster-33492.0	4.85	0.28	-4.71846	K01593	K01593 aromatic-L-amino-acid/L-tryptophan decarboxylase	EC:4.1.1.28 4.1.1.105
Indole alkaloid biosynthesis	Cluster-49959.10359	3.44	0	-8.5395	K01757	K01757 strictosidine synthase	EC:4.3.3.2
Indole alkaloid biosynthesis	Cluster-49959.10360	1.085	0	-7.74083	K01757	K01757 strictosidine synthase	EC:4.3.3.2
Indole alkaloid biosynthesis	Cluster-49959.110795	0	3.485	7.02142	K01757	K01757 strictosidine synthase	EC:4.3.3.2
Indole alkaloid biosynthesis	Cluster-49959.16859	6.805	0.105	-6.64406	K01757	K01757 strictosidine synthase	EC:4.3.3.2
Indole alkaloid biosynthesis	Cluster-16974.0	5.395	0	-8.74331	K01757	K01757 strictosidine synthase	EC:4.3.3.2
Indole alkaloid biosynthesis	Cluster-49959.30617	14.565	0.145	-7.25059	K01757	K01757 strictosidine synthase	EC:4.3.3.2
Indole alkaloid biosynthesis	Cluster-49959.30621	21.32	0.16	-7.63899	K01757	K01757 strictosidine synthase	EC:4.3.3.2
Indole alkaloid biosynthesis	Cluster-49959.30622	4.405	0	-9.51537	K01757	K01757 strictosidine synthase	EC:4.3.3.2
Indole alkaloid biosynthesis	Cluster-49959.36608	12.18	0.06	-8.38932	K01757	K01757 strictosidine synthase	EC:4.3.3.2
Indole alkaloid biosynthesis	Cluster-49959.78258	9.665	34.055	1.16424	K01757	K01757 strictosidine synthase	EC:4.3.3.2
Indole alkaloid biosynthesis	Cluster-49959.78259	0.305	3.235	2.7364	K01757	K01757 strictosidine synthase	EC:4.3.3.2
Indole alkaloid biosynthesis	Cluster-49959.7847	1.66	19.17	2.82771	K01757	K01757 strictosidine synthase	EC:4.3.3.2
Indole alkaloid biosynthesis	Cluster-31388.0	11.215	0	-8.91725	K01757	K01757 strictosidine synthase	EC:4.3.3.2
Indole alkaloid biosynthesis	Cluster-31723.0	1.845	0	-8.04469	K01757	K01757 strictosidine synthase	EC:4.3.3.2
Indole alkaloid biosynthesis	Cluster-34001.0	1.84	0	-8.05664	K01757	K01757 strictosidine synthase	EC:4.3.3.2
Indole alkaloid biosynthesis	Cluster-49959.103348	0.25	66.365	7.27707	K12695	K12695 raucaffricine beta-D-glucosidase / vomilenine glucosyltransferase	EC:3.2.1.125 2.4.1.219
Indole alkaloid biosynthesis	Cluster-49959.110232	0	31.43	9.40042	K12695	K12695 raucaffricine beta-D-glucosidase / vomilenine glucosyltransferase	EC:3.2.1.125 2.4.1.219
Indole alkaloid biosynthesis	Cluster-49959.11049	39.165	10.25	-2.59602	K12695	K12695 raucaffricine beta-D-glucosidase / vomilenine glucosyltransferase	EC:3.2.1.125 2.4.1.219
Indole alkaloid biosynthesis	Cluster-49959.11516	7.285	0	-10.7538	K12695	K12695 raucaffricine beta-D-glucosidase / vomilenine glucosyltransferase	EC:3.2.1.125 2.4.1.219
Indole alkaloid biosynthesis	Cluster-49959.1903	7.57	0	-8.60299	K12695	K12695 raucaffricine beta-D-glucosidase / vomilenine glucosyltransferase	EC:3.2.1.125 2.4.1.219
Indole alkaloid biosynthesis	Cluster-49959.22280	61.26	10.325	-3.21859	K12695	K12695 raucaffricine beta-D-glucosidase / vomilenine glucosyltransferase	EC:3.2.1.125 2.4.1.219
Indole alkaloid biosynthesis	Cluster-49959.22281	72.065	20.105	-2.50806	K12695	K12695 raucaffricine beta-D-glucosidase / vomilenine glucosyltransferase	EC:3.2.1.125 2.4.1.219
Indole alkaloid biosynthesis	Cluster-49959.28842	40.29	0	-10.1434	K12695	K12695 raucaffricine beta-D-glucosidase / vomilenine glucosyltransferase	EC:3.2.1.125 2.4.1.219
Indole alkaloid biosynthesis	Cluster-49959.41228	130.005	52.63	-1.98031	K12695	K12695 raucaffricine beta-D-glucosidase / vomilenine glucosyltransferase	EC:3.2.1.125 2.4.1.219
Indole alkaloid biosynthesis	Cluster-49959.44928	40.33	0	-10.2304	K12695	K12695 raucaffricine beta-D-glucosidase / vomilenine glucosyltransferase	EC:3.2.1.125 2.4.1.219
Indole alkaloid biosynthesis	Cluster-49959.46238	0	31.48	8.73911	K12695	K12695 raucaffricine beta-D-glucosidase / vomilenine glucosyltransferase	EC:3.2.1.125 2.4.1.219
Indole alkaloid biosynthesis	Cluster-49959.47602	40.58	0.885	-6.09964	K12695	K12695 raucaffricine beta-D-glucosidase / vomilenine glucosyltransferase	EC:3.2.1.125 2.4.1.219
Indole alkaloid biosynthesis	Cluster-1936.0	0.47	13.975	4.19386	K12695	K12695 raucaffricine beta-D-glucosidase / vomilenine glucosyltransferase	EC:3.2.1.125 2.4.1.219
Indole alkaloid biosynthesis	Cluster-1937.0	0.105	48.805	8.34172	K12695	K12695 raucaffricine beta-D-glucosidase / vomilenine glucosyltransferase	EC:3.2.1.125 2.4.1.219
Indole alkaloid biosynthesis	Cluster-49959.49823	0	6.56	8.5997	K12695	K12695 raucaffricine beta-D-glucosidase / vomilenine glucosyltransferase	EC:3.2.1.125 2.4.1.219
Indole alkaloid biosynthesis	Cluster-49959.49824	0	51.45	11.3793	K12695	K12695 raucaffricine beta-D-glucosidase / vomilenine glucosyltransferase	EC:3.2.1.125 2.4.1.219
Indole alkaloid biosynthesis	Cluster-49959.53645	41.985	26.215	-1.32747	K12695	K12695 raucaffricine beta-D-glucosidase / vomilenine glucosyltransferase	EC:3.2.1.125 2.4.1.219
Indole alkaloid biosynthesis	Cluster-49959.55437	7.465	217.315	4.21796	K12695	K12695 raucaffricine beta-D-glucosidase / vomilenine glucosyltransferase	EC:3.2.1.125 2.4.1.219
Indole alkaloid biosynthesis	Cluster-49959.55476	49.055	353.15	2.19858	K12695	K12695 raucaffricine beta-D-glucosidase / vomilenine glucosyltransferase	EC:3.2.1.125 2.4.1.219
Indole alkaloid biosynthesis	Cluster-49959.55667	11.28	0	-10.4872	K12695	K12695 raucaffricine beta-D-glucosidase / vomilenine glucosyltransferase	EC:3.2.1.125 2.4.1.219
Indole alkaloid biosynthesis	Cluster-49959.57131	40.195	20.02	-1.66957	K12695	K12695 raucaffricine beta-D-glucosidase / vomilenine glucosyltransferase	EC:3.2.1.125 2.4.1.219
Indole alkaloid biosynthesis	Cluster-49959.57640	0	12.665	9.67414	K12695	K12695 raucaffricine beta-D-glucosidase / vomilenine glucosyltransferase	EC:3.2.1.125 2.4.1.219
Indole alkaloid biosynthesis	Cluster-49959.57646	110.905	23.52	-2.88169	K12695	K12695 raucaffricine beta-D-glucosidase / vomilenine glucosyltransferase	EC:3.2.1.125 2.4.1.219
Indole alkaloid biosynthesis	Cluster-49959.58074	0	151.005	7.19967	K12695	K12695 raucaffricine beta-D-glucosidase / vomilenine glucosyltransferase	EC:3.2.1.125 2.4.1.219
Indole alkaloid biosynthesis	Cluster-49959.58075	0.79	142.94	6.79373	K12695	K12695 raucaffricine beta-D-glucosidase / vomilenine glucosyltransferase	EC:3.2.1.125 2.4.1.219
Indole alkaloid biosynthesis	Cluster-49959.58078	0	6.88	7.21868	K12695	K12695 raucaffricine beta-D-glucosidase / vomilenine glucosyltransferase	EC:3.2.1.125 2.4.1.219
Indole alkaloid biosynthesis	Cluster-49959.58127	35.535	233.135	2.05094	K12695	K12695 raucaffricine beta-D-glucosidase / vomilenine glucosyltransferase	EC:3.2.1.125 2.4.1.219
Indole alkaloid biosynthesis	Cluster-49959.59476	29.74	127.47	1.44443	K12695	K12695 raucaffricine beta-D-glucosidase / vomilenine glucosyltransferase	EC:3.2.1.125 2.4.1.219
Indole alkaloid biosynthesis	Cluster-49959.61205	3.13	139.72	4.8498	K12695	K12695 raucaffricine beta-D-glucosidase / vomilenine glucosyltransferase	EC:3.2.1.125 2.4.1.219
Indole alkaloid biosynthesis	Cluster-49959.62557	0	7.09	8.34515	K12695	K12695 raucaffricine beta-D-glucosidase / vomilenine glucosyltransferase	EC:3.2.1.125 2.4.1.219
Indole alkaloid biosynthesis	Cluster-49959.62558	6.955	320.365	4.89532	K12695	K12695 raucaffricine beta-D-glucosidase / vomilenine glucosyltransferase	EC:3.2.1.125 2.4.1.219
Indole alkaloid biosynthesis	Cluster-49959.62562	3.185	157.86	4.9959	K12695	K12695 raucaffricine beta-D-glucosidase / vomilenine glucosyltransferase	EC:3.2.1.125 2.4.1.219
Indole alkaloid biosynthesis	Cluster-49959.63385	4.12	25.99	2.0014	K12695	K12695 raucaffricine beta-D-glucosidase / vomilenine glucosyltransferase	EC:3.2.1.125 2.4.1.219
Indole alkaloid biosynthesis	Cluster-49959.63489	7.245	238.47	4.24357	K12695	K12695 raucaffricine beta-D-glucosidase / vomilenine glucosyltransferase	EC:3.2.1.125 2.4.1.219
Indole alkaloid biosynthesis	Cluster-49959.64907	6.2	2.115	-2.22148	K12695	K12695 raucaffricine beta-D-glucosidase / vomilenine glucosyltransferase	EC:3.2.1.125 2.4.1.219
Indole alkaloid biosynthesis	Cluster-49959.71824	14.26	0	-8.55537	K12695	K12695 raucaffricine beta-D-glucosidase / vomilenine glucosyltransferase	EC:3.2.1.125 2.4.1.219
Indole alkaloid biosynthesis	Cluster-49959.71825	18.58	0	-8.74286	K12695	K12695 raucaffricine beta-D-glucosidase / vomilenine glucosyltransferase	EC:3.2.1.125 2.4.1.219
Indole alkaloid biosynthesis	Cluster-49959.71826	44.54	5.625	-3.63907	K12695	K12695 raucaffricine beta-D-glucosidase / vomilenine glucosyltransferase	EC:3.2.1.125 2.4.1.219
Indole alkaloid biosynthesis	Cluster-49959.71829	46.95	7.1	-3.38707	K12695	K12695 raucaffricine beta-D-glucosidase / vomilenine glucosyltransferase	EC:3.2.1.125 2.4.1.219
Indole alkaloid biosynthesis	Cluster-49959.77833	4.465	0	-8.50785	K12695	K12695 raucaffricine beta-D-glucosidase / vomilenine glucosyltransferase	EC:3.2.1.125 2.4.1.219
Indole alkaloid biosynthesis	Cluster-49959.77834	12.84	0	-9.30374	K12695	K12695 raucaffricine beta-D-glucosidase / vomilenine glucosyltransferase	EC:3.2.1.125 2.4.1.219
Indole alkaloid biosynthesis	Cluster-49959.77848	84.36	8.955	-3.873	K12695	K12695 raucaffricine beta-D-glucosidase / vomilenine glucosyltransferase	EC:3.2.1.125 2.4.1.219
Indole alkaloid biosynthesis	Cluster-49959.77857	12.015	0.73	-4.73296	K12695	K12695 raucaffricine beta-D-glucosidase / vomilenine glucosyltransferase	EC:3.2.1.125 2.4.1.219
Indole alkaloid biosynthesis	Cluster-49959.77858	34.595	1.095	-5.5853	K12695	K12695 raucaffricine beta-D-glucosidase / vomilenine glucosyltransferase	EC:3.2.1.125 2.4.1.219
Indole alkaloid biosynthesis	Cluster-49959.77859	75.3	6.045	-4.29018	K12695	K12695 raucaffricine beta-D-glucosidase / vomilenine glucosyltransferase	EC:3.2.1.125 2.4.1.219
Indole alkaloid biosynthesis	Cluster-49959.78754	0.135	97.965	8.73577	K12695	K12695 raucaffricine beta-D-glucosidase / vomilenine glucosyltransferase	EC:3.2.1.125 2.4.1.219
Indole alkaloid biosynthesis	Cluster-49959.98766	0	15.23	7.09467	K12695	K12695 raucaffricine beta-D-glucosidase / vomilenine glucosyltransferase	EC:3.2.1.125 2.4.1.219
Indole alkaloid biosynthesis	Cluster-62628.0	0	5.015	8.06147	K12695	K12695 raucaffricine beta-D-glucosidase / vomilenine glucosyltransferase	EC:3.2.1.125 2.4.1.219
Indole alkaloid biosynthesis	Cluster-64410.4	0	20.35	8.84912	K12695	K12695 raucaffricine beta-D-glucosidase / vomilenine glucosyltransferase	EC:3.2.1.125 2.4.1.219
Indole alkaloid biosynthesis	Cluster-64410.9	0	12.95	9.30538	K12695	K12695 raucaffricine beta-D-glucosidase / vomilenine glucosyltransferase	EC:3.2.1.125 2.4.1.219
Terpenoid backbone biosynthesis	Cluster-49959.26459	10.575	5.39	-1.61859	K00021	K00021 hydroxymethylglutaryl-CoA reductase (NADPH)	EC:1.1.1.34
Terpenoid backbone biosynthesis	Cluster-49959.34362	10.52	5.645	-1.53484	K00021	K00021 hydroxymethylglutaryl-CoA reductase (NADPH)	EC:1.1.1.34
Terpenoid backbone biosynthesis	Cluster-49959.62050	2.445	0	-9.47036	K00021	K00021 hydroxymethylglutaryl-CoA reductase (NADPH)	EC:1.1.1.34
Terpenoid backbone biosynthesis	Cluster-49959.99164	0.64	4.535	2.1267	K00021	K00021 hydroxymethylglutaryl-CoA reductase (NADPH)	EC:1.1.1.34
Terpenoid backbone biosynthesis	Cluster-49959.99167	1.87	10.17	1.81005	K00021	K00021 hydroxymethylglutaryl-CoA reductase (NADPH)	EC:1.1.1.34
Terpenoid backbone biosynthesis	Cluster-28286.0	22.25	7.905	-2.13012	K00021	K00021 hydroxymethylglutaryl-CoA reductase (NADPH)	EC:1.1.1.34
Terpenoid backbone biosynthesis	Cluster-29352.4	4.505	2.27	-1.61982	K00021	K00021 hydroxymethylglutaryl-CoA reductase (NADPH)	EC:1.1.1.34
Terpenoid backbone biosynthesis	Cluster-49959.60844	28.835	4.89	-3.23264	K00099	K00099 1-deoxy-D-xylulose-5-phosphate reductoisomerase	EC:1.1.1.267
Terpenoid backbone biosynthesis	Cluster-49959.62272	46.645	6.26	-3.5428	K00099	K00099 1-deoxy-D-xylulose-5-phosphate reductoisomerase	EC:1.1.1.267
Terpenoid backbone biosynthesis	Cluster-49959.62670	7.395	0	-10.663	K00099	K00099 1-deoxy-D-xylulose-5-phosphate reductoisomerase	EC:1.1.1.267
Terpenoid backbone biosynthesis	Cluster-49959.78711	102.425	12.91	-3.65165	K00099	K00099 1-deoxy-D-xylulose-5-phosphate reductoisomerase	EC:1.1.1.267
Terpenoid backbone biosynthesis	Cluster-12242.0	14.95	2.975	-2.99561	K00099	K00099 1-deoxy-D-xylulose-5-phosphate reductoisomerase	EC:1.1.1.267
Terpenoid backbone biosynthesis	Cluster-39307.2	8.955	0.57	-4.60619	K00099	K00099 1-deoxy-D-xylulose-5-phosphate reductoisomerase	EC:1.1.1.267
Terpenoid backbone biosynthesis	Cluster-49959.63438	6.46	40.385	1.9811	K00626	K00626 acetyl-CoA C-acetyltransferase	EC:2.3.1.9
Terpenoid backbone biosynthesis	Cluster-49959.7177	0	2.35	7.66747	K00626	K00626 acetyl-CoA C-acetyltransferase	EC:2.3.1.9
Terpenoid backbone biosynthesis	Cluster-49959.95776	16.13	58.785	1.19717	K00626	K00626 acetyl-CoA C-acetyltransferase	EC:2.3.1.9
Terpenoid backbone biosynthesis	Cluster-38200.0	0.89	0	-7.93707	K00626	K00626 acetyl-CoA C-acetyltransferase	EC:2.3.1.9
Terpenoid backbone biosynthesis	Cluster-38200.1	1.965	0	-7.51836	K00626	K00626 acetyl-CoA C-acetyltransferase	EC:2.3.1.9
Terpenoid backbone biosynthesis	Cluster-49959.107465	0.905	0	-8.7474	K00787	K00787 farnesyl diphosphate synthase	EC:2.5.1.1 2.5.1.10
Terpenoid backbone biosynthesis	Cluster-49959.107467	0.32	5.875	3.55803	K00787	K00787 farnesyl diphosphate synthase	EC:2.5.1.1 2.5.1.10
Terpenoid backbone biosynthesis	Cluster-49959.34042	0	2.865	6.67192	K00787	K00787 farnesyl diphosphate synthase	EC:2.5.1.1 2.5.1.10
Terpenoid backbone biosynthesis	Cluster-49959.34051	1.455	8.955	1.99015	K00787	K00787 farnesyl diphosphate synthase	EC:2.5.1.1 2.5.1.10
Terpenoid backbone biosynthesis	Cluster-49959.64062	0.375	2.925	2.36639	K00787	K00787 farnesyl diphosphate synthase	EC:2.5.1.1 2.5.1.10
Terpenoid backbone biosynthesis	Cluster-49959.91710	7.985	31.88	1.34125	K00787	K00787 farnesyl diphosphate synthase	EC:2.5.1.1 2.5.1.10
Terpenoid backbone biosynthesis	Cluster-46434.0	1.675	0	-7.78583	K00919	K00919 4-diphosphocytidyl-2-C-methyl-D-erythritol kinase	EC:2.7.1.148
Terpenoid backbone biosynthesis	Cluster-49959.31403	43.415	12.135	-2.4886	K00919	K00919 4-diphosphocytidyl-2-C-methyl-D-erythritol kinase	EC:2.7.1.148
Terpenoid backbone biosynthesis	Cluster-49959.31404	21.87	1.46	-4.55167	K00919	K00919 4-diphosphocytidyl-2-C-methyl-D-erythritol kinase	EC:2.7.1.148
Terpenoid backbone biosynthesis	Cluster-51038.0	0.015	5.365	7.52238	K00938	K00938 phosphomevalonate kinase	EC:2.7.4.2
Terpenoid backbone biosynthesis	Cluster-67224.1	0.745	0	-8.25233	K00938	K00938 phosphomevalonate kinase	EC:2.7.4.2
Terpenoid backbone biosynthesis	Cluster-49959.81593	30.545	3.76	-3.66806	K00991	K00991 2-C-methyl-D-erythritol 4-phosphate cytidylyltransferase	EC:2.7.7.60
Terpenoid backbone biosynthesis	Cluster-49959.89860	14.455	1.94	-3.53571	K00991	K00991 2-C-methyl-D-erythritol 4-phosphate cytidylyltransferase	EC:2.7.7.60
Terpenoid backbone biosynthesis	Cluster-49959.89862	13.635	0.16	-7.01969	K00991	K00991 2-C-methyl-D-erythritol 4-phosphate cytidylyltransferase	EC:2.7.7.60
Terpenoid backbone biosynthesis	Cluster-49959.89865	35.815	8.29	-2.78232	K00991	K00991 2-C-methyl-D-erythritol 4-phosphate cytidylyltransferase	EC:2.7.7.60
Terpenoid backbone biosynthesis	Cluster-59981.0	0.945	5.13	1.80014	K01597	K01597 diphosphomevalonate decarboxylase	EC:4.1.1.33
Terpenoid backbone biosynthesis	Cluster-68356.1	1.275	9.95	2.27697	K01597	K01597 diphosphomevalonate decarboxylase	EC:4.1.1.33
Terpenoid backbone biosynthesis	Cluster-45939.0	1.485	0.23	-3.39948	K01641	K01641 hydroxymethylglutaryl-CoA synthase	EC:2.3.3.10
Terpenoid backbone biosynthesis	Cluster-45939.3	31.215	22.49	-1.12388	K01641	K01641 hydroxymethylglutaryl-CoA synthase	EC:2.3.3.10
Terpenoid backbone biosynthesis	Cluster-49959.114022	2.98	0.255	-4.17795	K01641	K01641 hydroxymethylglutaryl-CoA synthase	EC:2.3.3.10
Terpenoid backbone biosynthesis	Cluster-49959.114024	0	4.38	8.45199	K01641	K01641 hydroxymethylglutaryl-CoA synthase	EC:2.3.3.10
Terpenoid backbone biosynthesis	Cluster-49959.47970	8.69	3.895	-1.82339	K01662	K01662 1-deoxy-D-xylulose-5-phosphate synthase	EC:2.2.1.7
Terpenoid backbone biosynthesis	Cluster-49959.51498	24.76	11.505	-1.77432	K01662	K01662 1-deoxy-D-xylulose-5-phosphate synthase	EC:2.2.1.7
Terpenoid backbone biosynthesis	Cluster-49959.51500	54.39	5.81	-3.88498	K01662	K01662 1-deoxy-D-xylulose-5-phosphate synthase	EC:2.2.1.7
Terpenoid backbone biosynthesis	Cluster-49959.54235	37.89	5.135	-3.54353	K01662	K01662 1-deoxy-D-xylulose-5-phosphate synthase	EC:2.2.1.7
Terpenoid backbone biosynthesis	Cluster-49959.59479	2.1	16.09	2.25953	K01662	K01662 1-deoxy-D-xylulose-5-phosphate synthase	EC:2.2.1.7
Terpenoid backbone biosynthesis	Cluster-49959.62546	105.535	0	-15.1793	K01662	K01662 1-deoxy-D-xylulose-5-phosphate synthase	EC:2.2.1.7
Terpenoid backbone biosynthesis	Cluster-49959.66426	2.095	15.975	2.28761	K01662	K01662 1-deoxy-D-xylulose-5-phosphate synthase	EC:2.2.1.7
Terpenoid backbone biosynthesis	Cluster-49959.71097	4.2	0	-10.4142	K01662	K01662 1-deoxy-D-xylulose-5-phosphate synthase	EC:2.2.1.7
Terpenoid backbone biosynthesis	Cluster-49959.86650	10.96	3.125	-2.46393	K01662	K01662 1-deoxy-D-xylulose-5-phosphate synthase	EC:2.2.1.7
Terpenoid backbone biosynthesis	Cluster-49109.0	34.875	5.595	-3.29599	K01770	K01770 2-C-methyl-D-erythritol 2,4-cyclodiphosphate synthase	EC:4.6.1.12
Terpenoid backbone biosynthesis	Cluster-49959.104946	50.605	3.155	-4.67164	K01770	K01770 2-C-methyl-D-erythritol 2,4-cyclodiphosphate synthase	EC:4.6.1.12
Terpenoid backbone biosynthesis	Cluster-49959.105850	33.385	2.705	-4.32048	K01770	K01770 2-C-methyl-D-erythritol 2,4-cyclodiphosphate synthase	EC:4.6.1.12
Terpenoid backbone biosynthesis	Cluster-49959.109116	15.375	4.56	-2.39816	K01770	K01770 2-C-methyl-D-erythritol 2,4-cyclodiphosphate synthase	EC:4.6.1.12
Terpenoid backbone biosynthesis	Cluster-49959.114353	50.58	11.04	-2.86022	K01770	K01770 2-C-methyl-D-erythritol 2,4-cyclodiphosphate synthase	EC:4.6.1.12
Terpenoid backbone biosynthesis	Cluster-49959.21511	25.825	2.61	-3.95833	K01770	K01770 2-C-methyl-D-erythritol 2,4-cyclodiphosphate synthase	EC:4.6.1.12
Terpenoid backbone biosynthesis	Cluster-49959.24971	2.45	0	-7.60036	K01770	K01770 2-C-methyl-D-erythritol 2,4-cyclodiphosphate synthase	EC:4.6.1.12
Terpenoid backbone biosynthesis	Cluster-19406.0	21.675	0	-9.04016	K01770	K01770 2-C-methyl-D-erythritol 2,4-cyclodiphosphate synthase	EC:4.6.1.12
Terpenoid backbone biosynthesis	Cluster-19411.0	5.96	0.375	-4.62324	K01770	K01770 2-C-methyl-D-erythritol 2,4-cyclodiphosphate synthase	EC:4.6.1.12
Terpenoid backbone biosynthesis	Cluster-49959.69734	54.705	8.615	-3.32391	K01770	K01770 2-C-methyl-D-erythritol 2,4-cyclodiphosphate synthase	EC:4.6.1.12
Terpenoid backbone biosynthesis	Cluster-49959.69735	44.045	5.44	-3.6784	K01770	K01770 2-C-methyl-D-erythritol 2,4-cyclodiphosphate synthase	EC:4.6.1.12
Terpenoid backbone biosynthesis	Cluster-50930.0	26.145	2.23	-4.25682	K01770	K01770 2-C-methyl-D-erythritol 2,4-cyclodiphosphate synthase	EC:4.6.1.12
Terpenoid backbone biosynthesis	Cluster-12314.0	41.095	5.91	-3.45025	K01770	K01770 2-C-methyl-D-erythritol 2,4-cyclodiphosphate synthase	EC:4.6.1.12
Terpenoid backbone biosynthesis	Cluster-49959.33016	75.45	10.715	-3.50374	K01823	K01823 isopentenyl-diphosphate Delta-isomerase	EC:5.3.3.2
Terpenoid backbone biosynthesis	Cluster-49959.80014	25.54	5.755	-2.78664	K01823	K01823 isopentenyl-diphosphate Delta-isomerase	EC:5.3.3.2
Terpenoid backbone biosynthesis	Cluster-49959.85303	22.555	4.065	-3.15501	K01823	K01823 isopentenyl-diphosphate Delta-isomerase	EC:5.3.3.2
Terpenoid backbone biosynthesis	Cluster-49959.17433	0.62	8.965	3.13701	K03526	K03526 (E)-4-hydroxy-3-methylbut-2-enyl-diphosphate synthase	EC:1.17.7.1 1.17.7.3
Terpenoid backbone biosynthesis	Cluster-49959.18993	1.03	23.315	3.78841	K03526	K03526 (E)-4-hydroxy-3-methylbut-2-enyl-diphosphate synthase	EC:1.17.7.1 1.17.7.3
Terpenoid backbone biosynthesis	Cluster-49959.48020	4.645	0.245	-4.85811	K03526	K03526 (E)-4-hydroxy-3-methylbut-2-enyl-diphosphate synthase	EC:1.17.7.1 1.17.7.3
Terpenoid backbone biosynthesis	Cluster-49959.64537	3.885	1.175	-2.38109	K03526	K03526 (E)-4-hydroxy-3-methylbut-2-enyl-diphosphate synthase	EC:1.17.7.1 1.17.7.3
Terpenoid backbone biosynthesis	Cluster-49959.64540	132.96	15.255	-3.77158	K03526	K03526 (E)-4-hydroxy-3-methylbut-2-enyl-diphosphate synthase	EC:1.17.7.1 1.17.7.3
Terpenoid backbone biosynthesis	Cluster-49959.64597	156.23	16.895	-3.8722	K03526	K03526 (E)-4-hydroxy-3-methylbut-2-enyl-diphosphate synthase	EC:1.17.7.1 1.17.7.3
Terpenoid backbone biosynthesis	Cluster-49959.69863	41.105	5.4	-3.60218	K03526	K03526 (E)-4-hydroxy-3-methylbut-2-enyl-diphosphate synthase	EC:1.17.7.1 1.17.7.3
Terpenoid backbone biosynthesis	Cluster-49959.69865	13.53	1.895	-3.5005	K03526	K03526 (E)-4-hydroxy-3-methylbut-2-enyl-diphosphate synthase	EC:1.17.7.1 1.17.7.3
Terpenoid backbone biosynthesis	Cluster-49959.84863	33.825	12.83	-2.05978	K03526	K03526 (E)-4-hydroxy-3-methylbut-2-enyl-diphosphate synthase	EC:1.17.7.1 1.17.7.3
Glycolysis / Gluconeogenesis	Cluster-36505.0	7.32	24.965	1.1114	K00001	K00001 alcohol dehydrogenase	EC:1.1.1.1
Glycolysis / Gluconeogenesis	Cluster-49959.83606	13.16	0.26	-6.26798	K00002	K00002 alcohol dehydrogenase (NADP+)	EC:1.1.1.2
Glycolysis / Gluconeogenesis	Cluster-61583.0	4.425	0	-9.68883	K00002	K00002 alcohol dehydrogenase (NADP+)	EC:1.1.1.2
Glycolysis / Gluconeogenesis	Cluster-61583.1	1.76	12	2.08785	K00002	K00002 alcohol dehydrogenase (NADP+)	EC:1.1.1.2
Glycolysis / Gluconeogenesis	Cluster-32127.1	0	31.13	11.1808	K00002	K00002 alcohol dehydrogenase (NADP+)	EC:1.1.1.2
Glycolysis / Gluconeogenesis	Cluster-49959.56423	1.255	16.46	3.04167	K00016	K00016 L-lactate dehydrogenase	EC:1.1.1.27
Glycolysis / Gluconeogenesis	Cluster-49959.89200	0	3.42	7.37434	K00016	K00016 L-lactate dehydrogenase	EC:1.1.1.27
Glycolysis / Gluconeogenesis	Cluster-49959.106700	0.15	3.765	4.01594	K00121	K00121 S-(hydroxymethyl)glutathione dehydrogenase / alcohol dehydrogenase	EC:1.1.1.284 1.1.1.1
Glycolysis / Gluconeogenesis	Cluster-49959.18314	0.07	6.55	5.72826	K00121	K00121 S-(hydroxymethyl)glutathione dehydrogenase / alcohol dehydrogenase	EC:1.1.1.284 1.1.1.1
Glycolysis / Gluconeogenesis	Cluster-49959.33637	0	107.28	13.8563	K00121	K00121 S-(hydroxymethyl)glutathione dehydrogenase / alcohol dehydrogenase	EC:1.1.1.284 1.1.1.1
Glycolysis / Gluconeogenesis	Cluster-49959.39795	26.99	0	-13.0456	K00121	K00121 S-(hydroxymethyl)glutathione dehydrogenase / alcohol dehydrogenase	EC:1.1.1.284 1.1.1.1
Glycolysis / Gluconeogenesis	Cluster-49959.40998	1.03	34.725	4.47057	K00121	K00121 S-(hydroxymethyl)glutathione dehydrogenase / alcohol dehydrogenase	EC:1.1.1.284 1.1.1.1
Glycolysis / Gluconeogenesis	Cluster-49959.45960	6.195	0	-10.3833	K00121	K00121 S-(hydroxymethyl)glutathione dehydrogenase / alcohol dehydrogenase	EC:1.1.1.284 1.1.1.1
Glycolysis / Gluconeogenesis	Cluster-49959.49883	3.69	0	-9.32624	K00121	K00121 S-(hydroxymethyl)glutathione dehydrogenase / alcohol dehydrogenase	EC:1.1.1.284 1.1.1.1
Glycolysis / Gluconeogenesis	Cluster-49959.49884	7.805	0	-10.4328	K00121	K00121 S-(hydroxymethyl)glutathione dehydrogenase / alcohol dehydrogenase	EC:1.1.1.284 1.1.1.1
Glycolysis / Gluconeogenesis	Cluster-49959.52303	101.59	0	-14.2172	K00121	K00121 S-(hydroxymethyl)glutathione dehydrogenase / alcohol dehydrogenase	EC:1.1.1.284 1.1.1.1
Glycolysis / Gluconeogenesis	Cluster-49959.52305	11.19	0.115	-7.25826	K00121	K00121 S-(hydroxymethyl)glutathione dehydrogenase / alcohol dehydrogenase	EC:1.1.1.284 1.1.1.1
Glycolysis / Gluconeogenesis	Cluster-49959.52306	96.015	0	-14.1897	K00121	K00121 S-(hydroxymethyl)glutathione dehydrogenase / alcohol dehydrogenase	EC:1.1.1.284 1.1.1.1
Glycolysis / Gluconeogenesis	Cluster-49959.52905	13.55	118.785	2.46089	K00121	K00121 S-(hydroxymethyl)glutathione dehydrogenase / alcohol dehydrogenase	EC:1.1.1.284 1.1.1.1
Glycolysis / Gluconeogenesis	Cluster-49959.76405	15.93	0.21	-6.91434	K00121	K00121 S-(hydroxymethyl)glutathione dehydrogenase / alcohol dehydrogenase	EC:1.1.1.284 1.1.1.1
Glycolysis / Gluconeogenesis	Cluster-49959.82100	9.915	0	-10.8667	K00121	K00121 S-(hydroxymethyl)glutathione dehydrogenase / alcohol dehydrogenase	EC:1.1.1.284 1.1.1.1
Glycolysis / Gluconeogenesis	Cluster-49959.82232	5.39	0.15	-5.79238	K00121	K00121 S-(hydroxymethyl)glutathione dehydrogenase / alcohol dehydrogenase	EC:1.1.1.284 1.1.1.1
Glycolysis / Gluconeogenesis	Cluster-49959.89085	3.555	0	-9.8867	K00121	K00121 S-(hydroxymethyl)glutathione dehydrogenase / alcohol dehydrogenase	EC:1.1.1.284 1.1.1.1
Glycolysis / Gluconeogenesis	Cluster-49959.89086	3.84	0	-9.66193	K00121	K00121 S-(hydroxymethyl)glutathione dehydrogenase / alcohol dehydrogenase	EC:1.1.1.284 1.1.1.1
Glycolysis / Gluconeogenesis	Cluster-49959.89191	34.255	7.755	-2.78582	K00121	K00121 S-(hydroxymethyl)glutathione dehydrogenase / alcohol dehydrogenase	EC:1.1.1.284 1.1.1.1
Glycolysis / Gluconeogenesis	Cluster-63005.0	2.575	0	-8.82519	K00121	K00121 S-(hydroxymethyl)glutathione dehydrogenase / alcohol dehydrogenase	EC:1.1.1.284 1.1.1.1
Glycolysis / Gluconeogenesis	Cluster-27626.5	1.935	0.425	-2.78257	K00121	K00121 S-(hydroxymethyl)glutathione dehydrogenase / alcohol dehydrogenase	EC:1.1.1.284 1.1.1.1
Glycolysis / Gluconeogenesis	Cluster-49959.112438	22.46	8.055	-2.1594	K00128	K00128 aldehyde dehydrogenase (NAD+)	EC:1.2.1.3
Glycolysis / Gluconeogenesis	Cluster-49959.112468	30.255	0	-9.19192	K00128	K00128 aldehyde dehydrogenase (NAD+)	EC:1.2.1.3
Glycolysis / Gluconeogenesis	Cluster-49959.112472	21.965	13.215	-1.39313	K00128	K00128 aldehyde dehydrogenase (NAD+)	EC:1.2.1.3
Glycolysis / Gluconeogenesis	Cluster-49959.113746	6.67	0	-10.6472	K00128	K00128 aldehyde dehydrogenase (NAD+)	EC:1.2.1.3
Glycolysis / Gluconeogenesis	Cluster-49959.56269	1.465	0	-8.57666	K00128	K00128 aldehyde dehydrogenase (NAD+)	EC:1.2.1.3
Glycolysis / Gluconeogenesis	Cluster-49959.65013	1.16	8.59	2.25479	K00128	K00128 aldehyde dehydrogenase (NAD+)	EC:1.2.1.3
Glycolysis / Gluconeogenesis	Cluster-49959.65014	30.505	124.125	1.37961	K00128	K00128 aldehyde dehydrogenase (NAD+)	EC:1.2.1.3
Glycolysis / Gluconeogenesis	Cluster-49959.65391	0.685	0	-7.58839	K00128	K00128 aldehyde dehydrogenase (NAD+)	EC:1.2.1.3
Glycolysis / Gluconeogenesis	Cluster-49959.67139	1.905	42.2	3.80752	K00128	K00128 aldehyde dehydrogenase (NAD+)	EC:1.2.1.3
Glycolysis / Gluconeogenesis	Cluster-49959.75927	11.575	0.27	-6.09583	K00128	K00128 aldehyde dehydrogenase (NAD+)	EC:1.2.1.3
Glycolysis / Gluconeogenesis	Cluster-49959.75931	30.155	4.69	-3.3284	K00128	K00128 aldehyde dehydrogenase (NAD+)	EC:1.2.1.3
Glycolysis / Gluconeogenesis	Cluster-49959.75933	1.715	0.06	-5.66533	K00128	K00128 aldehyde dehydrogenase (NAD+)	EC:1.2.1.3
Glycolysis / Gluconeogenesis	Cluster-49959.77656	0	2.705	7.28038	K00128	K00128 aldehyde dehydrogenase (NAD+)	EC:1.2.1.3
Glycolysis / Gluconeogenesis	Cluster-49959.77659	23.17	87.86	1.26621	K00128	K00128 aldehyde dehydrogenase (NAD+)	EC:1.2.1.3
Glycolysis / Gluconeogenesis	Cluster-49959.77661	6.155	23.7	1.28143	K00128	K00128 aldehyde dehydrogenase (NAD+)	EC:1.2.1.3
Glycolysis / Gluconeogenesis	Cluster-49959.80986	0.695	0.035	-5.22273	K00128	K00128 aldehyde dehydrogenase (NAD+)	EC:1.2.1.3
Glycolysis / Gluconeogenesis	Cluster-49959.83921	1.85	0.215	-3.91681	K00128	K00128 aldehyde dehydrogenase (NAD+)	EC:1.2.1.3
Glycolysis / Gluconeogenesis	Cluster-23617.0	1.395	0	-8.19912	K00128	K00128 aldehyde dehydrogenase (NAD+)	EC:1.2.1.3
Glycolysis / Gluconeogenesis	Cluster-49959.90613	3.035	0	-9.09834	K00128	K00128 aldehyde dehydrogenase (NAD+)	EC:1.2.1.3
Glycolysis / Gluconeogenesis	Cluster-28034.0	0	3.09	8.50349	K00128	K00128 aldehyde dehydrogenase (NAD+)	EC:1.2.1.3
Glycolysis / Gluconeogenesis	Cluster-29554.0	2.475	0	-9.13153	K00128	K00128 aldehyde dehydrogenase (NAD+)	EC:1.2.1.3
Glycolysis / Gluconeogenesis	Cluster-33987.0	4.19	0.065	-6.74784	K00128	K00128 aldehyde dehydrogenase (NAD+)	EC:1.2.1.3
Glycolysis / Gluconeogenesis	Cluster-49959.50778	185.515	48.37	-2.59588	K00131	K00131 glyceraldehyde-3-phosphate dehydrogenase (NADP+)	EC:1.2.1.9
Glycolysis / Gluconeogenesis	Cluster-49959.50781	5.765	0	-8.93593	K00131	K00131 glyceraldehyde-3-phosphate dehydrogenase (NADP+)	EC:1.2.1.9
Glycolysis / Gluconeogenesis	Cluster-49959.50786	77.3	25.99	-2.22687	K00131	K00131 glyceraldehyde-3-phosphate dehydrogenase (NADP+)	EC:1.2.1.9
Glycolysis / Gluconeogenesis	Cluster-49959.82915	1.795	12.48	2.14653	K00131	K00131 glyceraldehyde-3-phosphate dehydrogenase (NADP+)	EC:1.2.1.9
Glycolysis / Gluconeogenesis	Cluster-49959.104757	0.655	54.42	5.67831	K00134	K00134 glyceraldehyde 3-phosphate dehydrogenase	EC:1.2.1.12
Glycolysis / Gluconeogenesis	Cluster-49959.21293	2.115	18.75	2.49254	K00134	K00134 glyceraldehyde 3-phosphate dehydrogenase	EC:1.2.1.12
Glycolysis / Gluconeogenesis	Cluster-49959.21295	1.825	7.885	1.48903	K00134	K00134 glyceraldehyde 3-phosphate dehydrogenase	EC:1.2.1.12
Glycolysis / Gluconeogenesis	Cluster-49959.23452	4.775	0	-10.0334	K00134	K00134 glyceraldehyde 3-phosphate dehydrogenase	EC:1.2.1.12
Glycolysis / Gluconeogenesis	Cluster-49959.40015	72.27	248.155	1.12085	K00134	K00134 glyceraldehyde 3-phosphate dehydrogenase	EC:1.2.1.12
Glycolysis / Gluconeogenesis	Cluster-49959.42887	86.9	363.16	1.39902	K00134	K00134 glyceraldehyde 3-phosphate dehydrogenase	EC:1.2.1.12
Glycolysis / Gluconeogenesis	Cluster-49959.47833	84.925	324.13	1.27982	K00134	K00134 glyceraldehyde 3-phosphate dehydrogenase	EC:1.2.1.12
Glycolysis / Gluconeogenesis	Cluster-49959.48039	6.43	0	-8.42446	K00134	K00134 glyceraldehyde 3-phosphate dehydrogenase	EC:1.2.1.12
Glycolysis / Gluconeogenesis	Cluster-49959.50913	131.87	577.625	1.47483	K00134	K00134 glyceraldehyde 3-phosphate dehydrogenase	EC:1.2.1.12
Glycolysis / Gluconeogenesis	Cluster-49959.51308	49.62	195.715	1.34196	K00134	K00134 glyceraldehyde 3-phosphate dehydrogenase	EC:1.2.1.12
Glycolysis / Gluconeogenesis	Cluster-49959.51357	110.065	494.365	1.50758	K00134	K00134 glyceraldehyde 3-phosphate dehydrogenase	EC:1.2.1.12
Glycolysis / Gluconeogenesis	Cluster-49959.63198	0.115	8.775	5.67833	K00134	K00134 glyceraldehyde 3-phosphate dehydrogenase	EC:1.2.1.12
Glycolysis / Gluconeogenesis	Cluster-49959.64715	0	9.16	9.98844	K00134	K00134 glyceraldehyde 3-phosphate dehydrogenase	EC:1.2.1.12
Glycolysis / Gluconeogenesis	Cluster-49959.75608	0	2.305	8.02861	K00134	K00134 glyceraldehyde 3-phosphate dehydrogenase	EC:1.2.1.12
Glycolysis / Gluconeogenesis	Cluster-53129.0	8.53	5.665	-1.22755	K00134	K00134 glyceraldehyde 3-phosphate dehydrogenase	EC:1.2.1.12
Glycolysis / Gluconeogenesis	Cluster-49959.104273	7.735	0	-8.66877	K00161	K00161 pyruvate dehydrogenase E1 component alpha subunit	EC:1.2.4.1
Glycolysis / Gluconeogenesis	Cluster-49959.105441	15.085	48.095	1.01995	K00161	K00161 pyruvate dehydrogenase E1 component alpha subunit	EC:1.2.4.1
Glycolysis / Gluconeogenesis	Cluster-49959.6903	0.1	9.49	5.77625	K00161	K00161 pyruvate dehydrogenase E1 component alpha subunit	EC:1.2.4.1
Glycolysis / Gluconeogenesis	Cluster-49959.6905	0.065	3.48	4.98864	K00161	K00161 pyruvate dehydrogenase E1 component alpha subunit	EC:1.2.4.1
Glycolysis / Gluconeogenesis	Cluster-49959.93560	40.125	30.385	-1.04587	K00161	K00161 pyruvate dehydrogenase E1 component alpha subunit	EC:1.2.4.1
Monoterpenoid biosynthesis	Cluster-49959.17097	0.97	0	-7.98564	K15095	K15095 (+)-neomenthol dehydrogenase	EC:1.1.1.208
Monoterpenoid biosynthesis	Cluster-49959.17098	0	5.17	9.32052	K15095	K15095 (+)-neomenthol dehydrogenase	EC:1.1.1.208
Monoterpenoid biosynthesis	Cluster-49959.30817	7.645	0	-9.29649	K15095	K15095 (+)-neomenthol dehydrogenase	EC:1.1.1.208
Monoterpenoid biosynthesis	Cluster-49959.3490	0.195	5.54	4.14846	K15095	K15095 (+)-neomenthol dehydrogenase	EC:1.1.1.208
Monoterpenoid biosynthesis	Cluster-49959.44470	10.53	6.415	-1.37373	K15095	K15095 (+)-neomenthol dehydrogenase	EC:1.1.1.208
Monoterpenoid biosynthesis	Cluster-49959.44474	0	16.365	6.95896	K15095	K15095 (+)-neomenthol dehydrogenase	EC:1.1.1.208
Monoterpenoid biosynthesis	Cluster-49959.56360	72.905	43.02	-1.41853	K15095	K15095 (+)-neomenthol dehydrogenase	EC:1.1.1.208
Monoterpenoid biosynthesis	Cluster-49959.62613	66.735	37.195	-1.51174	K15095	K15095 (+)-neomenthol dehydrogenase	EC:1.1.1.208
Monoterpenoid biosynthesis	Cluster-49959.70297	6.625	0.71	-3.80523	K15095	K15095 (+)-neomenthol dehydrogenase	EC:1.1.1.208
Monoterpenoid biosynthesis	Cluster-49959.74683	15.51	66.785	1.44503	K15095	K15095 (+)-neomenthol dehydrogenase	EC:1.1.1.208
Monoterpenoid biosynthesis	Cluster-49959.74694	20.755	10.6	-1.61815	K15095	K15095 (+)-neomenthol dehydrogenase	EC:1.1.1.208
Monoterpenoid biosynthesis	Cluster-49959.76833	76.58	22.21	-2.44898	K15095	K15095 (+)-neomenthol dehydrogenase	EC:1.1.1.208
Monoterpenoid biosynthesis	Cluster-49959.81367	68.86	8.645	-3.65205	K15095	K15095 (+)-neomenthol dehydrogenase	EC:1.1.1.208
Monoterpenoid biosynthesis	Cluster-49959.85006	0.265	4.905	3.53422	K15095	K15095 (+)-neomenthol dehydrogenase	EC:1.1.1.208
Monoterpenoid biosynthesis	Cluster-49959.85068	0	1.175	6.61272	K15095	K15095 (+)-neomenthol dehydrogenase	EC:1.1.1.208
Monoterpenoid biosynthesis	Cluster-49959.85073	0.06	2.67	4.60563	K15095	K15095 (+)-neomenthol dehydrogenase	EC:1.1.1.208
Monoterpenoid biosynthesis	Cluster-49959.88631	9.64	2.525	-2.55354	K15095	K15095 (+)-neomenthol dehydrogenase	EC:1.1.1.208
Monoterpenoid biosynthesis	Cluster-49959.94852	50.085	12.675	-2.65004	K15095	K15095 (+)-neomenthol dehydrogenase	EC:1.1.1.208
Monoterpenoid biosynthesis	Cluster-49959.98723	0	8.07	7.22205	K15095	K15095 (+)-neomenthol dehydrogenase	EC:1.1.1.208
Monoterpenoid biosynthesis	Cluster-39698.0	0.235	7.36	4.2631	K15095	K15095 (+)-neomenthol dehydrogenase	EC:1.1.1.208
Monoterpenoid biosynthesis	Cluster-49959.1210	1.995	12.735	2.03605	K20618	K20618 cytochrome P450 family 76 subfamily A
Monoterpenoid biosynthesis	Cluster-49959.2274	42.21	0	-7.9475	K20618	K20618 cytochrome P450 family 76 subfamily A
Monoterpenoid biosynthesis	Cluster-49959.65656	109	0	-14.9607	K20618	K20618 cytochrome P450 family 76 subfamily A
Monoterpenoid biosynthesis	Cluster-49959.65658	6.505	0.02	-8.95683	K20618	K20618 cytochrome P450 family 76 subfamily A
Monoterpenoid biosynthesis	Cluster-49959.69353	50.995	0	-12.7695	K20618	K20618 cytochrome P450 family 76 subfamily A
Monoterpenoid biosynthesis	Cluster-49959.78055	5.565	0	-10.2094	K20618	K20618 cytochrome P450 family 76 subfamily A
Monoterpenoid biosynthesis	Cluster-45876.0	31.56	13.885	-1.83247	K21374	K21374 7-deoxyloganetin glucosyltransferase	EC:2.4.1.324]
Monoterpenoid biosynthesis	Cluster-45876.1	4.48	1.25	-2.46111	K21374	K21374 7-deoxyloganetin glucosyltransferase	EC:2.4.1.324]
Monoterpenoid biosynthesis	Cluster-45876.4	28.77	1.575	-4.87607	K21374	K21374 7-deoxyloganetin glucosyltransferase	EC:2.4.1.324]
Monoterpenoid biosynthesis	Cluster-49959.14441	8.91	3.7	-1.94086	K21374	K21374 7-deoxyloganetin glucosyltransferase	EC:2.4.1.324]
Monoterpenoid biosynthesis	Cluster-49959.16630	3.675	0.875	-2.72153	K21374	K21374 7-deoxyloganetin glucosyltransferase	EC:2.4.1.324]
Monoterpenoid biosynthesis	Cluster-49959.40587	4.665	0.195	-5.20754	K21374	K21374 7-deoxyloganetin glucosyltransferase	EC:2.4.1.324]
Monoterpenoid biosynthesis	Cluster-49959.48850	12.53	6.775	-1.53129	K21374	K21374 7-deoxyloganetin glucosyltransferase	EC:2.4.1.324]
Monoterpenoid biosynthesis	Cluster-49959.53481	12.415	0.585	-5.0935	K21374	K21374 7-deoxyloganetin glucosyltransferase	EC:2.4.1.324]
Monoterpenoid biosynthesis	Cluster-49959.56257	46.67	21.735	-1.76144	K21374	K21374 7-deoxyloganetin glucosyltransferase	EC:2.4.1.324]
Monoterpenoid biosynthesis	Cluster-49959.57102	2.725	0.095	-5.43414	K21374	K21374 7-deoxyloganetin glucosyltransferase	EC:2.4.1.324]
Monoterpenoid biosynthesis	Cluster-49959.61768	0.43	16.635	4.58341	K21374	K21374 7-deoxyloganetin glucosyltransferase	EC:2.4.1.324]
Monoterpenoid biosynthesis	Cluster-49959.63344	2.465	13.325	1.77008	K21374	K21374 7-deoxyloganetin glucosyltransferase	EC:2.4.1.324]
Monoterpenoid biosynthesis	Cluster-49959.81097	29.74	17.475	-1.41948	K21374	K21374 7-deoxyloganetin glucosyltransferase	EC:2.4.1.324]
Monoterpenoid biosynthesis	Cluster-49959.8948	1.655	13.14	2.31723	K21374	K21374 7-deoxyloganetin glucosyltransferase	EC:2.4.1.324]
Monoterpenoid biosynthesis	Cluster-57091.0	0.06	2.945	4.86942	K21374	K21374 7-deoxyloganetin glucosyltransferase	EC:2.4.1.324]
Monoterpenoid biosynthesis	Cluster-65546.0	6.08	1.87	-2.34499	K21374	K21374 7-deoxyloganetin glucosyltransferase	EC:2.4.1.324]
Monoterpenoid biosynthesis	Cluster-67303.0	0.395	9.215	3.90646	K21374	K21374 7-deoxyloganetin glucosyltransferase	EC:2.4.1.324]
Monoterpenoid biosynthesis	Cluster-31641.0	0	5.98	8.04009	K21374	K21374 7-deoxyloganetin glucosyltransferase	EC:2.4.1.324]
Monoterpenoid biosynthesis	Cluster-36661.0	1.825	0	-8.4121	K21374	K21374 7-deoxyloganetin glucosyltransferase	EC:2.4.1.324]
Monoterpenoid biosynthesis	Cluster-36824.0	7.685	4.875	-1.30631	K21374	K21374 7-deoxyloganetin glucosyltransferase	EC:2.4.1.324]
Monoterpenoid biosynthesis	Cluster-39209.0	0	7.165	9.58761	K21374	K21374 7-deoxyloganetin glucosyltransferase	EC:2.4.1.324]
Monoterpenoid biosynthesis	Cluster-49959.21421	5.365	0	-10.881	K23810	K23810 (E)-8-carboxylinalool synthase	EC:1.14.14.-]
Monoterpenoid biosynthesis	Cluster-49959.25686	72.12	1.29	-6.45981	K23810	K23810 (E)-8-carboxylinalool synthase	EC:1.14.14.-]
Monoterpenoid biosynthesis	Cluster-49959.33317	1.99	0.465	-2.74991	K23810	K23810 (E)-8-carboxylinalool synthase	EC:1.14.14.-]
Monoterpenoid biosynthesis	Cluster-49959.49264	9.315	0	-11.0747	K23810	K23810 (E)-8-carboxylinalool synthase	EC:1.14.14.-]
Monoterpenoid biosynthesis	Cluster-49959.54578	128.04	10.435	-4.26121	K23810	K23810 (E)-8-carboxylinalool synthase	EC:1.14.14.-]
Monoterpenoid biosynthesis	Cluster-49959.62858	2.205	0.72	-2.25206	K23810	K23810 (E)-8-carboxylinalool synthase	EC:1.14.14.-]
Monoterpenoid biosynthesis	Cluster-49959.62862	57.255	13.665	-2.72181	K23810	K23810 (E)-8-carboxylinalool synthase	EC:1.14.14.-]
Monoterpenoid biosynthesis	Cluster-49959.81809	2.97	0	-10.1594	K23810	K23810 (E)-8-carboxylinalool synthase	EC:1.14.14.-]
Monoterpenoid biosynthesis	Cluster-49959.81810	8.6	1.805	-2.91449	K23810	K23810 (E)-8-carboxylinalool synthase	EC:1.14.14.-]
Monoterpenoid biosynthesis	Cluster-49959.90626	4.695	1.575	-2.21147	K23810	K23810 (E)-8-carboxylinalool synthase	EC:1.14.14.-]
Monoterpenoid biosynthesis	Cluster-49959.90629	7	3.96	-1.465	K23810	K23810 (E)-8-carboxylinalool synthase	EC:1.14.14.-]
Monoterpenoid biosynthesis	Cluster-49959.90634	36.43	4.055	-3.83055	K23810	K23810 (E)-8-carboxylinalool synthase	EC:1.14.14.-]
Monoterpenoid biosynthesis	Cluster-49959.90637	14.795	8.13	-1.52188	K23810	K23810 (E)-8-carboxylinalool synthase	EC:1.14.14.-]
Monoterpenoid biosynthesis	Cluster-49959.98765	5.605	2.16	-2.01974	K23810	K23810 (E)-8-carboxylinalool synthase	EC:1.14.14.-]
Monoterpenoid biosynthesis	Cluster-49959.9982	0.49	8.185	3.40942	K23810	K23810 (E)-8-carboxylinalool synthase	EC:1.14.14.-]
Monoterpenoid biosynthesis	Cluster-53543.0	8.055	2.265	-2.49196	K23810	K23810 (E)-8-carboxylinalool synthase	EC:1.14.14.-]
Monoterpenoid biosynthesis	Cluster-35291.0	92.23	18.67	-2.96442	K23810	K23810 (E)-8-carboxylinalool synthase	EC:1.14.14.-]
	Cluster-65738.5	0.375	3.6	2.73884	K00511	K00511 squalene monooxygenase	EC:1.14.14.17
Tryptophan metabolism	Cluster-49959.112438	22.46	8.055	-2.1594	K00128	K00128 aldehyde dehydrogenase (NAD+)	EC:1.2.1.3]
Tryptophan metabolism	Cluster-49959.112468	30.255	0	-9.19192	K00128	K00128 aldehyde dehydrogenase (NAD+)	EC:1.2.1.3]
Tryptophan metabolism	Cluster-49959.112472	21.965	13.215	-1.39313	K00128	K00128 aldehyde dehydrogenase (NAD+)	EC:1.2.1.3]
Tryptophan metabolism	Cluster-49959.113746	6.67	0	-10.6472	K00128	K00128 aldehyde dehydrogenase (NAD+)	EC:1.2.1.3]
Tryptophan metabolism	Cluster-49959.56269	1.465	0	-8.57666	K00128	K00128 aldehyde dehydrogenase (NAD+)	EC:1.2.1.3]
Tryptophan metabolism	Cluster-49959.65013	1.16	8.59	2.25479	K00128	K00128 aldehyde dehydrogenase (NAD+)	EC:1.2.1.3]
Tryptophan metabolism	Cluster-49959.65014	30.505	124.125	1.37961	K00128	K00128 aldehyde dehydrogenase (NAD+)	EC:1.2.1.3]
Tryptophan metabolism	Cluster-49959.65391	0.685	0	-7.58839	K00128	K00128 aldehyde dehydrogenase (NAD+)	EC:1.2.1.3]
Tryptophan metabolism	Cluster-49959.67139	1.905	42.2	3.80752	K00128	K00128 aldehyde dehydrogenase (NAD+)	EC:1.2.1.3]
Tryptophan metabolism	Cluster-49959.75927	11.575	0.27	-6.09583	K00128	K00128 aldehyde dehydrogenase (NAD+)	EC:1.2.1.3]
Tryptophan metabolism	Cluster-49959.75931	30.155	4.69	-3.3284	K00128	K00128 aldehyde dehydrogenase (NAD+)	EC:1.2.1.3]
Tryptophan metabolism	Cluster-49959.75933	1.715	0.06	-5.66533	K00128	K00128 aldehyde dehydrogenase (NAD+)	EC:1.2.1.3]
Tryptophan metabolism	Cluster-49959.77656	0	2.705	7.28038	K00128	K00128 aldehyde dehydrogenase (NAD+)	EC:1.2.1.3]
Tryptophan metabolism	Cluster-49959.77659	23.17	87.86	1.26621	K00128	K00128 aldehyde dehydrogenase (NAD+)	EC:1.2.1.3]
Tryptophan metabolism	Cluster-49959.77661	6.155	23.7	1.28143	K00128	K00128 aldehyde dehydrogenase (NAD+)	EC:1.2.1.3]
Tryptophan metabolism	Cluster-49959.80986	0.695	0.035	-5.22273	K00128	K00128 aldehyde dehydrogenase (NAD+)	EC:1.2.1.3]
Tryptophan metabolism	Cluster-49959.83921	1.85	0.215	-3.91681	K00128	K00128 aldehyde dehydrogenase (NAD+)	EC:1.2.1.3]
Tryptophan metabolism	Cluster-23617.0	1.395	0	-8.19912	K00128	K00128 aldehyde dehydrogenase (NAD+)	EC:1.2.1.3]
Tryptophan metabolism	Cluster-49959.90613	3.035	0	-9.09834	K00128	K00128 aldehyde dehydrogenase (NAD+)	EC:1.2.1.3]
Tryptophan metabolism	Cluster-28034.0	0	3.09	8.50349	K00128	K00128 aldehyde dehydrogenase (NAD+)	EC:1.2.1.3]
Tryptophan metabolism	Cluster-29554.0	2.475	0	-9.13153	K00128	K00128 aldehyde dehydrogenase (NAD+)	EC:1.2.1.3]
Tryptophan metabolism	Cluster-33987.0	4.19	0.065	-6.74784	K00128	K00128 aldehyde dehydrogenase (NAD+)	EC:1.2.1.3]
Tryptophan metabolism	Cluster-49959.59163	2.815	1.315	-1.73351	K00382	K00382 dihydrolipoamide dehydrogenase	EC:1.8.1.4]
Tryptophan metabolism	Cluster-49959.61493	0	0.71	7.37585	K00382	K00382 dihydrolipoamide dehydrogenase	EC:1.8.1.4]
Tryptophan metabolism	Cluster-49959.67455	2.61	12.72	1.61343	K00382	K00382 dihydrolipoamide dehydrogenase	EC:1.8.1.4]
Tryptophan metabolism	Cluster-67846.0	1.345	0	-7.89131	K00382	K00382 dihydrolipoamide dehydrogenase	EC:1.8.1.4]
Tryptophan metabolism	Cluster-49959.63438	6.46	40.385	1.9811	K00626	K00626 acetyl-CoA C-acetyltransferase	EC:2.3.1.9]
Tryptophan metabolism	Cluster-49959.7177	0	2.35	7.66747	K00626	K00626 acetyl-CoA C-acetyltransferase	EC:2.3.1.9]
Tryptophan metabolism	Cluster-49959.95776	16.13	58.785	1.19717	K00626	K00626 acetyl-CoA C-acetyltransferase	EC:2.3.1.9]
Tryptophan metabolism	Cluster-38200.0	0.89	0	-7.93707	K00626	K00626 acetyl-CoA C-acetyltransferase	EC:2.3.1.9]
Tryptophan metabolism	Cluster-38200.1	1.965	0	-7.51836	K00626	K00626 acetyl-CoA C-acetyltransferase	EC:2.3.1.9]
Tryptophan metabolism	Cluster-49959.92546	2.53	0	-9.53478	K00658	K00658 2-oxoglutarate dehydrogenase E2 component (dihydrolipoamide succinyltransferase)	EC:2.3.1.61]
Tryptophan metabolism	Cluster-49959.92555	0.08	3.045	4.76238	K00658	K00658 2-oxoglutarate dehydrogenase E2 component (dihydrolipoamide succinyltransferase)	EC:2.3.1.61]
Tryptophan metabolism	Cluster-49959.92557	8.71	3.615	-1.93203	K00658	K00658 2-oxoglutarate dehydrogenase E2 component (dihydrolipoamide succinyltransferase)	EC:2.3.1.61]
Tryptophan metabolism	Cluster-49959.92566	0.57	7.62	3.0481	K00658	K00658 2-oxoglutarate dehydrogenase E2 component (dihydrolipoamide succinyltransferase)	EC:2.3.1.61]
Tryptophan metabolism	Cluster-45456.0	6.985	2.6	-2.07965	K01426	K01426 amidase	EC:3.5.1.4]
Tryptophan metabolism	Cluster-49959.62218	84.135	423.495	1.68076	K01426	K01426 amidase	EC:3.5.1.4]
Tryptophan metabolism	Cluster-49959.70278	11.775	246.245	3.70918	K01426	K01426 amidase	EC:3.5.1.4]
Tryptophan metabolism	Cluster-49959.76200	6.735	0.035	-8.41667	K01426	K01426 amidase	EC:3.5.1.4]
Tryptophan metabolism	Cluster-49959.79487	1.96	0	-9.32389	K01426	K01426 amidase	EC:3.5.1.4]
Tryptophan metabolism	Cluster-49959.79488	1.3	0	-9.11177	K01426	K01426 amidase	EC:3.5.1.4]
Tryptophan metabolism	Cluster-49959.82942	8.97	2.355	-2.58084	K01426	K01426 amidase	EC:3.5.1.4]
Tryptophan metabolism	Cluster-49959.83529	4.785	0.18	-5.32201	K01426	K01426 amidase	EC:3.5.1.4]
Tryptophan metabolism	Cluster-49959.30651	161.285	26.43	-3.24032	K01593	K01593 aromatic-L-amino-acid/L-tryptophan decarboxylase	EC:4.1.1.28 4.1.1.105]
Tryptophan metabolism	Cluster-18727.1	0.005	2.72	7.97502	K01593	K01593 aromatic-L-amino-acid/L-tryptophan decarboxylase	EC:4.1.1.28 4.1.1.105]
Tryptophan metabolism	Cluster-49959.48581	97.105	16.635	-3.19863	K01593	K01593 aromatic-L-amino-acid/L-tryptophan decarboxylase	EC:4.1.1.28 4.1.1.105]
Tryptophan metabolism	Cluster-49959.48584	107.79	8.51	-4.32346	K01593	K01593 aromatic-L-amino-acid/L-tryptophan decarboxylase	EC:4.1.1.28 4.1.1.105]
Tryptophan metabolism	Cluster-49959.92823	0.06	2.015	4.37052	K01593	K01593 aromatic-L-amino-acid/L-tryptophan decarboxylase	EC:4.1.1.28 4.1.1.105]
Tryptophan metabolism	Cluster-49959.92825	0	1.495	7.79745	K01593	K01593 aromatic-L-amino-acid/L-tryptophan decarboxylase	EC:4.1.1.28 4.1.1.105]
Tryptophan metabolism	Cluster-63550.0	0.895	0	-7.68122	K01593	K01593 aromatic-L-amino-acid/L-tryptophan decarboxylase	EC:4.1.1.28 4.1.1.105]
Tryptophan metabolism	Cluster-33492.0	4.85	0.28	-4.71846	K01593	K01593 aromatic-L-amino-acid/L-tryptophan decarboxylase	EC:4.1.1.28 4.1.1.105]
Tryptophan metabolism	Cluster-49959.58212	22.4	174.225	2.29806	K01692	K01692 enoyl-CoA hydratase	EC:4.2.1.17]
Tryptophan metabolism	Cluster-49959.101075	0.15	3.4	3.83311	K03781	K03781 catalase	EC:1.11.1.6]
Tryptophan metabolism	Cluster-49959.101076	0.02	1.725	5.73025	K03781	K03781 catalase	EC:1.11.1.6]
Tryptophan metabolism	Cluster-49959.104115	16.99	2.815	-3.24817	K03781	K03781 catalase	EC:1.11.1.6]
Tryptophan metabolism	Cluster-49959.25228	0	4.465	7.59381	K03781	K03781 catalase	EC:1.11.1.6]
Tryptophan metabolism	Cluster-49959.35594	74.27	29.885	-1.99768	K03781	K03781 catalase	EC:1.11.1.6]
Tryptophan metabolism	Cluster-49959.49101	184.41	102.325	-1.47039	K03781	K03781 catalase	EC:1.11.1.6]
Tryptophan metabolism	Cluster-49959.52022	0.525	53.61	6.03558	K03781	K03781 catalase	EC:1.11.1.6]
Tryptophan metabolism	Cluster-49959.52450	477.67	58.36	-3.69463	K03781	K03781 catalase	EC:1.11.1.6]
Tryptophan metabolism	Cluster-49959.52457	84.175	33.325	-2.01811	K03781	K03781 catalase	EC:1.11.1.6]
Tryptophan metabolism	Cluster-49959.57813	58.515	894.095	3.27332	K03781	K03781 catalase	EC:1.11.1.6]
Tryptophan metabolism	Cluster-49959.58380	0	144.055	7.18155	K03781	K03781 catalase	EC:1.11.1.6]
Tryptophan metabolism	Cluster-49959.59467	111.69	3656.83	4.36788	K03781	K03781 catalase	EC:1.11.1.6]
Tryptophan metabolism	Cluster-49959.59867	38.07	1144.21	4.22727	K03781	K03781 catalase	EC:1.11.1.6]
Tryptophan metabolism	Cluster-49959.60914	597.87	100.86	-3.30016	K03781	K03781 catalase	EC:1.11.1.6]
Tryptophan metabolism	Cluster-49959.60935	315.74	23.86	-4.38665	K03781	K03781 catalase	EC:1.11.1.6]
Tryptophan metabolism	Cluster-49959.62786	74.855	2318.81	4.23436	K03781	K03781 catalase	EC:1.11.1.6]
Tryptophan metabolism	Cluster-49959.68736	0.235	4.39	3.66716	K03781	K03781 catalase	EC:1.11.1.6]
Tryptophan metabolism	Cluster-49959.79748	287.645	75.615	-2.58133	K03781	K03781 catalase	EC:1.11.1.6]
Tryptophan metabolism	Cluster-49959.81940	54.77	6.45	-3.74487	K03781	K03781 catalase	EC:1.11.1.6]
Tryptophan metabolism	Cluster-5223.0	0.195	2.9	3.28228	K03781	K03781 catalase	EC:1.11.1.6]
Tryptophan metabolism	Cluster-49959.43041	4.495	0.72	-3.28268	K07410	K07410 cytochrome P450 family 1 subfamily B polypeptide 1	EC:1.14.14.1]
Phenylalanine, tyrosine and tryptophan biosynthesis	Cluster-49959.75697	6.24	0.885	-3.44116	K00811	K00811 aspartate aminotransferase, chloroplastic	EC:2.6.1.1]
Phenylalanine, tyrosine and tryptophan biosynthesis	Cluster-49959.92795	10.315	0	-10.2511	K00811	K00811 aspartate aminotransferase, chloroplastic	EC:2.6.1.1]
Phenylalanine, tyrosine and tryptophan biosynthesis	Cluster-49959.92796	25.72	4.13	-3.28566	K00811	K00811 aspartate aminotransferase, chloroplastic	EC:2.6.1.1]
Phenylalanine, tyrosine and tryptophan biosynthesis	Cluster-49959.99524	14.01	9.85	-1.15208	K00811	K00811 aspartate aminotransferase, chloroplastic	EC:2.6.1.1]
Phenylalanine, tyrosine and tryptophan biosynthesis	Cluster-49959.99525	0.225	4.95	3.82641	K00811	K00811 aspartate aminotransferase, chloroplastic	EC:2.6.1.1]
Phenylalanine, tyrosine and tryptophan biosynthesis	Cluster-67945.2	94.935	63.57	-1.23712	K00811	K00811 aspartate aminotransferase, chloroplastic	EC:2.6.1.1]
Phenylalanine, tyrosine and tryptophan biosynthesis	Cluster-49959.104804	3.695	0	-9.69893	K00815	K00815 tyrosine aminotransferase	EC:2.6.1.5]
Phenylalanine, tyrosine and tryptophan biosynthesis	Cluster-49959.110977	0	5.55	8.951	K00815	K00815 tyrosine aminotransferase	EC:2.6.1.5]
Phenylalanine, tyrosine and tryptophan biosynthesis	Cluster-49959.114071	22.135	0.32	-6.72657	K00815	K00815 tyrosine aminotransferase	EC:2.6.1.5]
Phenylalanine, tyrosine and tryptophan biosynthesis	Cluster-49959.114072	39.85	1.86	-5.0791	K00815	K00815 tyrosine aminotransferase	EC:2.6.1.5]
Phenylalanine, tyrosine and tryptophan biosynthesis	Cluster-49959.114073	31.16	0.08	-9.30666	K00815	K00815 tyrosine aminotransferase	EC:2.6.1.5]
Phenylalanine, tyrosine and tryptophan biosynthesis	Cluster-49959.114074	0	19.605	8.90411	K00815	K00815 tyrosine aminotransferase	EC:2.6.1.5]
Phenylalanine, tyrosine and tryptophan biosynthesis	Cluster-49959.46129	1.885	0.17	-4.12476	K00815	K00815 tyrosine aminotransferase	EC:2.6.1.5]
Phenylalanine, tyrosine and tryptophan biosynthesis	Cluster-1913.0	0	2.525	8.31664	K00815	K00815 tyrosine aminotransferase	EC:2.6.1.5]
Phenylalanine, tyrosine and tryptophan biosynthesis	Cluster-49959.58712	4.49	46.115	2.68297	K00815	K00815 tyrosine aminotransferase	EC:2.6.1.5]
Phenylalanine, tyrosine and tryptophan biosynthesis	Cluster-49959.59469	2.75	0.585	-2.89638	K00815	K00815 tyrosine aminotransferase	EC:2.6.1.5]
Phenylalanine, tyrosine and tryptophan biosynthesis	Cluster-49959.67361	4.47	0	-10.7126	K00815	K00815 tyrosine aminotransferase	EC:2.6.1.5]
Phenylalanine, tyrosine and tryptophan biosynthesis	Cluster-49959.90005	0.675	3.935	1.93347	K00815	K00815 tyrosine aminotransferase	EC:2.6.1.5]
Phenylalanine, tyrosine and tryptophan biosynthesis	Cluster-49959.93644	3.905	0.975	-2.699	K00815	K00815 tyrosine aminotransferase	EC:2.6.1.5]
Phenylalanine, tyrosine and tryptophan biosynthesis	Cluster-24912.0	1.8	0	-8.54604	K00815	K00815 tyrosine aminotransferase	EC:2.6.1.5]
Phenylalanine, tyrosine and tryptophan biosynthesis	Cluster-5369.0	0	1.49	7.26023	K00815	K00815 tyrosine aminotransferase	EC:2.6.1.5]
Phenylalanine, tyrosine and tryptophan biosynthesis	Cluster-55700.0	3.41	0.37	-3.78494	K00815	K00815 tyrosine aminotransferase	EC:2.6.1.5]
Phenylalanine, tyrosine and tryptophan biosynthesis	Cluster-55701.0	4.44	0.065	-6.86196	K00815	K00815 tyrosine aminotransferase	EC:2.6.1.5]
Phenylalanine, tyrosine and tryptophan biosynthesis	Cluster-9848.0	0	1.81	7.28701	K00815	K00815 tyrosine aminotransferase	EC:2.6.1.5]
Phenylalanine, tyrosine and tryptophan biosynthesis	Cluster-31992.0	5.835	1.125	-3.03795	K00815	K00815 tyrosine aminotransferase	EC:2.6.1.5]
Phenylalanine, tyrosine and tryptophan biosynthesis	Cluster-49959.113408	18.73	10.735	-1.44021	K00817	K00817 histidinol-phosphate aminotransferase	EC:2.6.1.9]
Phenylalanine, tyrosine and tryptophan biosynthesis	Cluster-49959.113409	45.425	15.895	-2.16758	K00817	K00817 histidinol-phosphate aminotransferase	EC:2.6.1.9]
Phenylalanine, tyrosine and tryptophan biosynthesis	Cluster-49959.76903	0.54	8.705	3.35499	K00817	K00817 histidinol-phosphate aminotransferase	EC:2.6.1.9]
Phenylalanine, tyrosine and tryptophan biosynthesis	Cluster-54776.0	0	2.075	7.17327	K00817	K00817 histidinol-phosphate aminotransferase	EC:2.6.1.9]
Phenylalanine, tyrosine and tryptophan biosynthesis	Cluster-49959.70607	18.125	2.665	-3.40383	K00891	K00891 shikimate kinase	EC:2.7.1.71]
Phenylalanine, tyrosine and tryptophan biosynthesis	Cluster-49959.91250	9.545	1.005	-3.89603	K00891	K00891 shikimate kinase	EC:2.7.1.71]
Phenylalanine, tyrosine and tryptophan biosynthesis	Cluster-49959.36789	21.505	2.85	-3.55053	K01609	K01609 indole-3-glycerol phosphate synthase	EC:4.1.1.48]
Phenylalanine, tyrosine and tryptophan biosynthesis	Cluster-49959.50896	54.87	10.205	-3.08019	K01609	K01609 indole-3-glycerol phosphate synthase	EC:4.1.1.48]
Phenylalanine, tyrosine and tryptophan biosynthesis	Cluster-49959.82025	12.19	1.75	-3.42414	K01609	K01609 indole-3-glycerol phosphate synthase	EC:4.1.1.48]
Phenylalanine, tyrosine and tryptophan biosynthesis	Cluster-49959.41916	18.65	91.215	1.64769	K01626	K01626 3-deoxy-7-phosphoheptulonate synthase	EC:2.5.1.54]
Phenylalanine, tyrosine and tryptophan biosynthesis	Cluster-49959.53179	0	7.32	8.0112	K01626	K01626 3-deoxy-7-phosphoheptulonate synthase	EC:2.5.1.54]
Phenylalanine, tyrosine and tryptophan biosynthesis	Cluster-49959.73188	4.16	53.93	3.03347	K01626	K01626 3-deoxy-7-phosphoheptulonate synthase	EC:2.5.1.54]
Phenylalanine, tyrosine and tryptophan biosynthesis	Cluster-49959.98864	0	7.51	8.19405	K01626	K01626 3-deoxy-7-phosphoheptulonate synthase	EC:2.5.1.54]
Phenylalanine, tyrosine and tryptophan biosynthesis	Cluster-522.0	19.97	6.25	-2.31632	K01657	K01657 anthranilate synthase component I	EC:4.1.3.27]
Phenylalanine, tyrosine and tryptophan biosynthesis	Cluster-49959.38791	10.115	5.345	-1.56794	K01658	K01658 anthranilate synthase component II	EC:4.1.3.27]
Phenylalanine, tyrosine and tryptophan biosynthesis	Cluster-48559.0	3.885	0	-7.57941	K01695	K01695 tryptophan synthase alpha chain	EC:4.2.1.20]
Phenylalanine, tyrosine and tryptophan biosynthesis	Cluster-49959.31996	0	1.925	7.32051	K01695	K01695 tryptophan synthase alpha chain	EC:4.2.1.20]
Phenylalanine, tyrosine and tryptophan biosynthesis	Cluster-9853.0	11.21	4.775	-1.87883	K01695	K01695 tryptophan synthase alpha chain	EC:4.2.1.20]
Phenylalanine, tyrosine and tryptophan biosynthesis	Cluster-57307.0	6.495	2.42	-2.06821	K01817	K01817 phosphoribosylanthranilate isomerase	EC:5.3.1.24]
Phenylalanine, tyrosine and tryptophan biosynthesis	Cluster-49959.91299	42.46	8.755	-2.91175	K01850	K01850 chorismate mutase	EC:5.4.99.5]
Phenylalanine, tyrosine and tryptophan biosynthesis	Cluster-49959.86098	20.855	9.65	-1.76204	K05359	K05359 arogenate/prephenate dehydratase	EC:4.2.1.91 4.2.1.51]
Phenylalanine, tyrosine and tryptophan biosynthesis	Cluster-28035.0	11.165	0.465	-5.25078	K05359	K05359 arogenate/prephenate dehydratase	EC:4.2.1.91 4.2.1.51]
Phenylalanine, tyrosine and tryptophan biosynthesis	Cluster-68065.1	0.13	3.965	4.22658	K06001	K06001 tryptophan synthase beta chain	EC:4.2.1.20]
Phenylalanine, tyrosine and tryptophan biosynthesis	Cluster-49959.30059	6.16	2.05	-2.24122	K13832	K13832 3-dehydroquinate dehydratase / shikimate dehydrogenase	EC:4.2.1.10 1.1.1.25]
Phenylalanine, tyrosine and tryptophan biosynthesis	Cluster-49959.47399	0	1.785	7.6333	K13832	K13832 3-dehydroquinate dehydratase / shikimate dehydrogenase	EC:4.2.1.10 1.1.1.25]
Phenylalanine, tyrosine and tryptophan biosynthesis	Cluster-49959.47400	27.795	11.37	-1.93962	K13832	K13832 3-dehydroquinate dehydratase / shikimate dehydrogenase	EC:4.2.1.10 1.1.1.25]
Phenylalanine, tyrosine and tryptophan biosynthesis	Cluster-49959.47401	9.04	1.63	-3.09908	K13832	K13832 3-dehydroquinate dehydratase / shikimate dehydrogenase	EC:4.2.1.10 1.1.1.25]
Phenylalanine, tyrosine and tryptophan biosynthesis	Cluster-49959.84176	1.085	0	-9.08587	K13832	K13832 3-dehydroquinate dehydratase / shikimate dehydrogenase	EC:4.2.1.10 1.1.1.25]
Phenylalanine, tyrosine and tryptophan biosynthesis	Cluster-49959.95159	5.04	2.305	-1.79883	K13832	K13832 3-dehydroquinate dehydratase / shikimate dehydrogenase	EC:4.2.1.10 1.1.1.25]
Phenylalanine, tyrosine and tryptophan biosynthesis	Cluster-49959.98828	2.055	0.915	-1.80072	K13832	K13832 3-dehydroquinate dehydratase / shikimate dehydrogenase	EC:4.2.1.10 1.1.1.25]
Phenylalanine, tyrosine and tryptophan biosynthesis	Cluster-51352.3	7.04	43.855	1.97896	K14454	K14454 aspartate aminotransferase, cytoplasmic	EC:2.6.1.1]
Phenylalanine, tyrosine and tryptophan biosynthesis	Cluster-49959.16438	1.12	0	-9.15686	K15227	K15227 arogenate dehydrogenase (NADP+), plant	EC:1.3.1.78]
Phenylalanine, tyrosine and tryptophan biosynthesis	Cluster-49959.16688	2.02	0	-9.92415	K15227	K15227 arogenate dehydrogenase (NADP+), plant	EC:1.3.1.78]
Phenylalanine, tyrosine and tryptophan biosynthesis	Cluster-49959.33796	16.415	10.755	-1.26698	K15227	K15227 arogenate dehydrogenase (NADP+), plant	EC:1.3.1.78]
Phenylalanine, tyrosine and tryptophan biosynthesis	Cluster-49959.57179	6.135	24.995	1.36552	K15227	K15227 arogenate dehydrogenase (NADP+), plant	EC:1.3.1.78]
Phenylalanine, tyrosine and tryptophan biosynthesis	Cluster-49959.60205	0.79	0	-8.69817	K15227	K15227 arogenate dehydrogenase (NADP+), plant	EC:1.3.1.78]
Phenylalanine, tyrosine and tryptophan biosynthesis	Cluster-49959.69519	0	5.515	8.32954	K15227	K15227 arogenate dehydrogenase (NADP+), plant	EC:1.3.1.78]
Phenylalanine, tyrosine and tryptophan biosynthesis	Cluster-49959.76184	19.71	97.605	1.61742	K15227	K15227 arogenate dehydrogenase (NADP+), plant	EC:1.3.1.78]
Phenylalanine, tyrosine and tryptophan biosynthesis	Cluster-49959.87484	0.46	3.68	2.38535	K15227	K15227 arogenate dehydrogenase (NADP+), plant	EC:1.3.1.78]
Phenylalanine, tyrosine and tryptophan biosynthesis	Cluster-49959.96402	0.12	4.065	4.27231	K15227	K15227 arogenate dehydrogenase (NADP+), plant	EC:1.3.1.78]
Phenylalanine, tyrosine and tryptophan biosynthesis	Cluster-28223.0	0.025	1.985	5.39214	K15227	K15227 arogenate dehydrogenase (NADP+), plant	EC:1.3.1.78]
Phenylalanine, tyrosine and tryptophan biosynthesis	Cluster-49959.65219	0	1.065	7.51325	K15849	K15849 bifunctional aspartate aminotransferase and glutamate/aspartate-prephenate aminotransferase	EC:2.6.1.1 2.6.1.78 2.6.1.79]
Phenylalanine, tyrosine and tryptophan biosynthesis	Cluster-22912.0	0	2.255	8.20096	K15849	K15849 bifunctional aspartate aminotransferase and glutamate/aspartate-prephenate aminotransferase	EC:2.6.1.1 2.6.1.78 2.6.1.79]
Phenylalanine, tyrosine and tryptophan biosynthesis	Cluster-49959.98236	0	1.625	8.13786	K15849	K15849 bifunctional aspartate aminotransferase and glutamate/aspartate-prephenate aminotransferase	EC:2.6.1.1 2.6.1.78 2.6.1.79]
Plant hormone signal transduction	Cluster-49959.104163	5.305	23.955	1.51067	K13415	protein brassinosteroid insensitive 1	EC:2.7.10.1 2.7.11.1]
Plant hormone signal transduction	Cluster-49959.56827	12.86	8.71	-1.21218	K13415	protein brassinosteroid insensitive 1	EC:2.7.10.1 2.7.11.1]
Plant hormone signal transduction	Cluster-49959.107563	0	2.645	6.66582	K14486	auxin response factor
Plant hormone signal transduction	Cluster-15299.0	0.2	4.93	4.0524	K14495	F-box protein GID2
Plant hormone signal transduction	Cluster-49959.237	1.8	9.445	1.74556	K14495	F-box protein GID2
Plant hormone signal transduction	Cluster-49959.68392	95.775	64.215	-1.22951	K13415	(RAP-DB) Os01g0718300, D61, DWARF_61; Similar to Systemin receptor SR160 precursor (EC 2.7.1.37) (Brassinosteroid LRR receptor kinase). (A)	EC:2.7.10.1 2.7.11.1]
Plant hormone signal transduction	Cluster-49959.11676	2.49	0.39	-3.34448	K14484	(RAP-DB) Os03g0633500; Similar to Auxin-responsive protein IAA11. (A)
Plant hormone signal transduction	Cluster-13935.0	5.55	0.05	-7.50708	K14496	abscisic acid receptor PYL12-like (A)
Plant hormone signal transduction	Cluster-37550.0	11.05	1.79	-3.29513	K14496	abscisic acid receptor PYL4 (A)
Plant hormone signal transduction	Cluster-49959.24252	18.81	5.105	-2.51806	K14496	abscisic acid receptor PYL4 (A)
Plant hormone signal transduction	Cluster-49959.55692	8.545	1.395	-3.27007	K14496	abscisic acid receptor PYL4 (A)
Plant hormone signal transduction	Cluster-49959.76512	12.215	3.78	-2.34955	K14496	abscisic acid receptor PYL4-like (A)
Plant hormone signal transduction	Cluster-67294.3	0.775	0.015	-6.73352	K14496	abscisic acid receptor PYL6-like (A)
Plant hormone signal transduction	Cluster-49959.14064	0	1.9	7.6157	K14496	abscisic acid receptor PYL8 (A)
Plant hormone signal transduction	Cluster-49959.14068	6.405	41.55	2.03488	K14496	abscisic acid receptor PYL8 (A)
Plant hormone signal transduction	Cluster-49959.87637	1.885	19.88	2.72269	K14496	abscisic acid receptor PYR1 (A)
Plant hormone signal transduction	Cluster-49959.35680	43.625	29.62	-1.21421	K14496	abscisic acid receptor PYR1-like (A)
Plant hormone signal transduction	Cluster-40164.0	0.035	5.045	6.60612	K14432	ABSCISIC ACID-INSENSITIVE 5-like protein 7 (A)
Plant hormone signal transduction	Cluster-49959.62	0	4.62	8.53516	K14432	ABSCISIC ACID-INSENSITIVE 5-like protein 7 (A)
Plant hormone signal transduction	Cluster-49959.8119	0	13.87	10.0194	K14432	ABSCISIC ACID-INSENSITIVE 5-like protein 7 (A)
Plant hormone signal transduction	Cluster-49959.15963	11.455	36.6	1.01295	K14486	auxin response factor 1 (A)
Plant hormone signal transduction	Cluster-49959.64083	0.25	6.425	3.9385	K14486	auxin response factor 1 (A)
Plant hormone signal transduction	Cluster-1159.0	5.46	0.075	-6.94807	K14486	auxin response factor 18 isoform X2 (A)
Plant hormone signal transduction	Cluster-49959.18510	1.125	0	-9.05641	K14486	auxin response factor 18 isoform X2 (A)
Plant hormone signal transduction	Cluster-49959.19735	2.18	0.225	-3.9086	K14486	auxin response factor 18 isoform X2 (A)
Plant hormone signal transduction	Cluster-49959.94047	9.16	1.63	-3.16267	K14486	auxin response factor 18 isoform X2 (A)
Plant hormone signal transduction	Cluster-49959.51034	6.15	23.01	1.28614	K14486	auxin response factor 19 isoform X1 (A)
Plant hormone signal transduction	Cluster-49959.28570	3.085	0	-9.19225	K14486	auxin response factor 19 isoform X3 (A)
Plant hormone signal transduction	Cluster-49959.45167	6.675	0	-11.6684	K14486	auxin response factor 19 isoform X3 (A)
Plant hormone signal transduction	Cluster-49959.35094	2.805	0.62	-2.80663	K14486	auxin response factor 19-like (A)
Plant hormone signal transduction	Cluster-49959.39527	0	9.59	10.3547	K14486	auxin response factor 19-like (A)
Plant hormone signal transduction	Cluster-49959.99228	4.05	20.665	1.73142	K14486	auxin response factor 19-like (A)
Plant hormone signal transduction	Cluster-27201.0	3.275	0	-9.09897	K14486	auxin response factor 19-like isoform X1 (A)
Plant hormone signal transduction	Cluster-49959.47859	0.325	3.54	2.72836	K14486	auxin response factor 19-like isoform X1 (A)
Plant hormone signal transduction	Cluster-49959.49600	2.395	21.665	2.55509	K14486	auxin response factor 19-like isoform X1 (A)
Plant hormone signal transduction	Cluster-49959.75749	3.12	0	-9.22521	K14486	auxin response factor 19-like isoform X1 (A)
Plant hormone signal transduction	Cluster-49959.79966	0.48	4.41	2.51201	K14486	auxin response factor 19-like isoform X1 (A)
Plant hormone signal transduction	Cluster-49959.79968	3.42	19.3	1.86542	K14486	auxin response factor 19-like isoform X1 (A)
Plant hormone signal transduction	Cluster-49959.85105	4.19	0.685	-3.22909	K14486	auxin response factor 19-like isoform X1 (A)
Plant hormone signal transduction	Cluster-49959.92242	5.325	33.505	1.99461	K14486	auxin response factor 3 (A)
Plant hormone signal transduction	Cluster-49959.94184	2.66	0.085	-5.60516	K14486	auxin response factor 3 (A)
Plant hormone signal transduction	Cluster-49959.13747	3.415	0	-9.797	K14486	auxin response factor 3 isoform X1 (A)
Plant hormone signal transduction	Cluster-49959.90411	7.24	25.63	1.1792	K14486	auxin response factor 3 isoform X1 (A)
Plant hormone signal transduction	Cluster-49959.90412	1.73	14.835	2.44553	K14486	auxin response factor 3 isoform X1 (A)
Plant hormone signal transduction	Cluster-49959.91219	0	10.185	10.2186	K14486	auxin response factor 3 isoform X1 (A)
Plant hormone signal transduction	Cluster-49959.91223	0	9.655	10.1495	K14486	auxin response factor 3 isoform X1 (A)
Plant hormone signal transduction	Cluster-9921.0	2.71	0	-8.8977	K14486	auxin response factor 3 isoform X1 (A)
Plant hormone signal transduction	Cluster-49959.52459	3.125	27.1	2.46037	K14486	auxin response factor 3-like (A)
Plant hormone signal transduction	Cluster-49959.63955	8.505	52.835	1.98482	K14486	auxin response factor 3-like isoform X1 (A)
Plant hormone signal transduction	Cluster-47326.0	0	1.64	7.06594	K14486	auxin response factor 5 (A)
Plant hormone signal transduction	Cluster-49959.31763	8.94	0	-8.85522	K14486	auxin response factor 5 (A)
Plant hormone signal transduction	Cluster-49959.56595	4.3	49.68	2.86728	K14486	auxin response factor 5 (A)
Plant hormone signal transduction	Cluster-49959.99965	0.365	2.56	2.19873	K14486	auxin response factor 5 (A)
Plant hormone signal transduction	Cluster-8322.0	1.085	0.05	-5.27355	K14486	auxin response factor 5 (A)
Plant hormone signal transduction	Cluster-49959.40767	0	5.41	9.52039	K14486	auxin response factor 5 isoform X3 (A)
Plant hormone signal transduction	Cluster-49959.76745	20.775	67.205	1.03253	K14486	auxin response factor 7 (A)
Plant hormone signal transduction	Cluster-53886.0	0.795	9.68	2.96811	K14486	auxin response factor 7 (A)
Plant hormone signal transduction	Cluster-49959.54845	0	3.91	6.53326	K14486	auxin response factor 7-like isoform X1 (A)
Plant hormone signal transduction	Cluster-49959.31331	13.025	5.115	-1.98007	K14486	auxin response factor 9 (A)
Plant hormone signal transduction	Cluster-49959.32660	23.405	10.215	-1.86237	K14486	auxin response factor 9 (A)
Plant hormone signal transduction	Cluster-49959.73187	18.53	7.06	-2.0426	K14486	auxin response factor 9 (A)
Plant hormone signal transduction	Cluster-65472.2	0	3.475	8.49789	K13946	auxin transporter-like protein 2 (A)
Plant hormone signal transduction	Cluster-49959.38792	4.31	55.91	3.04859	K13946	auxin transporter-like protein 3 (A)
Plant hormone signal transduction	Cluster-49959.69058	5.11	22.655	1.51672	K13946	auxin transporter-like protein 3 (A)
Plant hormone signal transduction	Cluster-49959.96279	2.555	34.455	3.10931	K13946	auxin transporter-like protein 3 (A)
Plant hormone signal transduction	Cluster-49959.96281	0.74	5.145	2.21185	K13946	auxin transporter-like protein 3 (A)
Plant hormone signal transduction	Cluster-49959.22013	13.31	3	-2.79886	K14484	auxin-induced protein 22D (A)
Plant hormone signal transduction	Cluster-49959.27995	34.425	17.355	-1.63933	K14484	auxin-induced protein 22D (A)
Plant hormone signal transduction	Cluster-49959.68371	5.54	0	-8.37747	K14484	auxin-induced protein 22D-like (A)
Plant hormone signal transduction	Cluster-49959.77158	33.92	0	-10.2388	K14484	auxin-induced protein 22D-like (A)
Plant hormone signal transduction	Cluster-49959.82881	3.665	0	-7.5402	K14484	auxin-induced protein 22D-like (A)
Plant hormone signal transduction	Cluster-49959.2054	1.775	33.675	3.61036	K14488	auxin-induced protein 6B-like (A)
Plant hormone signal transduction	Cluster-55954.0	4.535	0.745	-3.32848	K14488	auxin-induced protein 6B-like (A)
Plant hormone signal transduction	Cluster-49959.84649	0	5.495	7.98173	K14484	auxin-responsive protein IAA13-like (A)
Plant hormone signal transduction	Cluster-61291.0	1.245	0	-7.57388	K14484	auxin-responsive protein IAA13-like (A)
Plant hormone signal transduction	Cluster-12987.0	14.995	0.495	-5.65306	K14484	auxin-responsive protein IAA14 (A)
Plant hormone signal transduction	Cluster-49959.13563	24.19	3.04	-3.56923	K14484	auxin-responsive protein IAA14 (A)
Plant hormone signal transduction	Cluster-49959.95401	0.27	25.67	5.90328	K14484	auxin-responsive protein IAA14 (A)
Plant hormone signal transduction	Cluster-52464.0	8.725	0.235	-5.82938	K14484	auxin-responsive protein IAA14 (A)
Plant hormone signal transduction	Cluster-52534.2	18.855	3.695	-3.01097	K14484	auxin-responsive protein IAA14 (A)
Plant hormone signal transduction	Cluster-52534.5	11.03	0	-8.56159	K14484	auxin-responsive protein IAA14 (A)
Plant hormone signal transduction	Cluster-49959.44788	1.555	5.01	1.05244	K14484	auxin-responsive protein IAA16-like (A)
Plant hormone signal transduction	Cluster-52534.0	2.52	0.33	-3.61437	K14484	auxin-responsive protein IAA1-like (A)
Plant hormone signal transduction	Cluster-49959.44177	8.585	100.365	2.88452	K14484	auxin-responsive protein IAA26 (A)
Plant hormone signal transduction	Cluster-49959.44178	0	2.27	7.86772	K14484	auxin-responsive protein IAA26 (A)
Plant hormone signal transduction	Cluster-49959.49673	2.565	101.545	4.63759	K14484	auxin-responsive protein IAA26 (A)
Plant hormone signal transduction	Cluster-49959.49681	0.635	6.64	2.78634	K14484	auxin-responsive protein IAA26 (A)
Plant hormone signal transduction	Cluster-49959.49682	0	1.94	6.719	K14484	auxin-responsive protein IAA26 (A)
Plant hormone signal transduction	Cluster-49959.49684	5.23	105.315	3.69831	K14484	auxin-responsive protein IAA26 (A)
Plant hormone signal transduction	Cluster-49959.49685	0.98	41.39	4.78826	K14484	auxin-responsive protein IAA26 (A)
Plant hormone signal transduction	Cluster-49959.49687	2.26	27.31	2.96944	K14484	auxin-responsive protein IAA26 (A)
Plant hormone signal transduction	Cluster-49959.49691	0	7.045	7.48329	K14484	auxin-responsive protein IAA26 (A)
Plant hormone signal transduction	Cluster-49959.49692	0	2.11	7.08404	K14484	auxin-responsive protein IAA26 (A)
Plant hormone signal transduction	Cluster-49959.71195	0	1.395	7.2662	K14484	auxin-responsive protein IAA26 (A)
Plant hormone signal transduction	Cluster-49959.85694	5.435	0	-8.51189	K14484	auxin-responsive protein IAA26 (A)
Plant hormone signal transduction	Cluster-49959.8601	10.92	60.045	1.80407	K14484	auxin-responsive protein IAA26-like (A)
Plant hormone signal transduction	Cluster-49959.87064	2.58	29.75	2.83428	K14484	auxin-responsive protein IAA26-like (A)
Plant hormone signal transduction	Cluster-15933.0	0	5.835	7.50441	K14484	auxin-responsive protein IAA27 (A)
Plant hormone signal transduction	Cluster-49959.85107	24.78	8.175	-2.23599	K14484	auxin-responsive protein IAA31 (A)
Plant hormone signal transduction	Cluster-49959.33033	16.425	67.375	1.38712	K14484	auxin-responsive protein IAA3-like (A)
Plant hormone signal transduction	Cluster-49959.27993	12.82	1.015	-4.29126	K14484	auxin-responsive protein IAA4-like (A)
Plant hormone signal transduction	Cluster-49959.33034	17.71	104.85	1.91778	K14484	auxin-responsive protein IAA9-like (A)
Plant hormone signal transduction	Cluster-49959.33036	0.415	3.98	2.66621	K14484	auxin-responsive protein IAA9-like (A)
Plant hormone signal transduction	Cluster-49959.33039	2.91	21.735	2.23188	K14484	auxin-responsive protein IAA9-like (A)
Plant hormone signal transduction	Cluster-49959.36728	10.94	68.8	2.01737	K14484	auxin-responsive protein IAA9-like (A)
Plant hormone signal transduction	Cluster-49959.71142	22.36	0	-11.6588	K14484	auxin-responsive protein IAA9-like (A)
Plant hormone signal transduction	Cluster-49959.22630	16.63	7.91	-1.7168	K14488	auxin-responsive protein SAUR36 (A)
Plant hormone signal transduction	Cluster-49959.54977	46.1	13.435	-2.4426	K14488	auxin-responsive protein SAUR36 (A)
Plant hormone signal transduction	Cluster-36110.0	40.86	3.695	-4.1103	K14488	auxin-responsive protein SAUR40 (A)
Plant hormone signal transduction	Cluster-49959.17191	41.44	1.835	-5.16057	K14488	auxin-responsive protein SAUR40 (A)
Plant hormone signal transduction	Cluster-39702.0	9.57	0.16	-6.49665	K14488	auxin-responsive protein SAUR50-like (A)
Plant hormone signal transduction	Cluster-49959.12368	0	1.835	7.19967	K14488	auxin-responsive protein SAUR50-like (A)
Plant hormone signal transduction	Cluster-49975.0	0.22	15.93	5.70244	K14488	auxin-responsive protein SAUR50-like (A)
Plant hormone signal transduction	Cluster-45273.0	0.54	12.77	3.90773	K14488	auxin-responsive protein SAUR71-like (A)
Plant hormone signal transduction	Cluster-505.0	2.43	43.86	3.52383	K14488	auxin-responsive protein SAUR71-like (A)
Plant hormone signal transduction	Cluster-59664.0	0	2.755	7.08708	K14488	auxin-responsive protein SAUR71-like (A)
Plant hormone signal transduction	Cluster-43300.0	1.55	0	-7.87167	K14503	BES1/BZR1 homolog protein 2 (A)
Plant hormone signal transduction	Cluster-49959.59958	5.15	24.135	1.58512	K14503	BES1/BZR1 homolog protein 2-like (A)
Plant hormone signal transduction	Cluster-49959.59959	0	2.05	6.98172	K14503	BES1/BZR1 homolog protein 2-like (A)
Plant hormone signal transduction	Cluster-49959.59960	11.105	106.915	2.58074	K14503	BES1/BZR1 homolog protein 2-like (A)
Plant hormone signal transduction	Cluster-49959.59961	0.315	20.095	5.24495	K14503	BES1/BZR1 homolog protein 2-like (A)
Plant hormone signal transduction	Cluster-65596.2	5.285	0	-8.93793	K14503	BES1/BZR1 homolog protein 2-like (A)
Plant hormone signal transduction	Cluster-26803.0	0	1.695	6.5044	K13416	BRASSINOSTEROID INSENSITIVE 1-associated receptor kinase 1 (A)	EC:2.7.10.1 2.7.11.1]
Plant hormone signal transduction	Cluster-49959.100437	3.285	14.86	1.51805	K13416	BRASSINOSTEROID INSENSITIVE 1-associated receptor kinase 1 (A)	EC:2.7.10.1 2.7.11.1]
Plant hormone signal transduction	Cluster-49959.38694	3.325	14.705	1.49639	K13416	BRASSINOSTEROID INSENSITIVE 1-associated receptor kinase 1 (A)	EC:2.7.10.1 2.7.11.1]
Plant hormone signal transduction	Cluster-49959.76930	2.265	0	-10.0179	K13416	BRASSINOSTEROID INSENSITIVE 1-associated receptor kinase 1 (A)	EC:2.7.10.1 2.7.11.1]
Plant hormone signal transduction	Cluster-49959.8727	0	6.305	7.68007	K13416	BRASSINOSTEROID INSENSITIVE 1-associated receptor kinase 1 (A)	EC:2.7.10.1 2.7.11.1]
Plant hormone signal transduction	Cluster-62641.0	8.565	0.245	-5.88449	K13416	BRASSINOSTEROID INSENSITIVE 1-associated receptor kinase 1 (A)	EC:2.7.10.1 2.7.11.1]
Plant hormone signal transduction	Cluster-32361.0	3.365	0	-8.08107	K13416	BRASSINOSTEROID INSENSITIVE 1-associated receptor kinase 1 isoform X1 (A)	EC:2.7.10.1 2.7.11.1]
Plant hormone signal transduction	Cluster-49959.91437	18.555	0	-10.7884	K13416	BRASSINOSTEROID INSENSITIVE 1-associated receptor kinase 1 isoform X1 (A)	EC:2.7.10.1 2.7.11.1]
Plant hormone signal transduction	Cluster-20616.7	0	8.635	9.42136	K13416	BRASSINOSTEROID INSENSITIVE 1-associated receptor kinase 1-like (A)	EC:2.7.10.1 2.7.11.1]
Plant hormone signal transduction	Cluster-2731.0	6.87	2.865	-1.89816	K13416	BRASSINOSTEROID INSENSITIVE 1-associated receptor kinase 1-like (A)	EC:2.7.10.1 2.7.11.1]
Plant hormone signal transduction	Cluster-3190.0	16.435	1.75	-3.9396	K13416	BRASSINOSTEROID INSENSITIVE 1-associated receptor kinase 1-like (A)	EC:2.7.10.1 2.7.11.1]
Plant hormone signal transduction	Cluster-3578.0	4.885	0.58	-3.73387	K13416	BRASSINOSTEROID INSENSITIVE 1-associated receptor kinase 1-like (A)	EC:2.7.10.1 2.7.11.1]
Plant hormone signal transduction	Cluster-4110.0	0	1.775	7.24182	K13416	BRASSINOSTEROID INSENSITIVE 1-associated receptor kinase 1-like (A)	EC:2.7.10.1 2.7.11.1]
Plant hormone signal transduction	Cluster-42577.0	7.745	2.855	-2.09976	K13416	BRASSINOSTEROID INSENSITIVE 1-associated receptor kinase 1-like (A)	EC:2.7.10.1 2.7.11.1]
Plant hormone signal transduction	Cluster-48049.0	0.275	3.29	2.98755	K13416	BRASSINOSTEROID INSENSITIVE 1-associated receptor kinase 1-like (A)	EC:2.7.10.1 2.7.11.1]
Plant hormone signal transduction	Cluster-49959.26433	1.63	5.79	1.1821	K13416	BRASSINOSTEROID INSENSITIVE 1-associated receptor kinase 1-like (A)	EC:2.7.10.1 2.7.11.1]
Plant hormone signal transduction	Cluster-49959.26492	12.46	1.835	-3.40007	K13416	BRASSINOSTEROID INSENSITIVE 1-associated receptor kinase 1-like (A)	EC:2.7.10.1 2.7.11.1]
Plant hormone signal transduction	Cluster-49959.32611	3.915	0.33	-4.23603	K13416	BRASSINOSTEROID INSENSITIVE 1-associated receptor kinase 1-like (A)	EC:2.7.10.1 2.7.11.1]
Plant hormone signal transduction	Cluster-49959.47597	3.4	0	-9.70903	K13416	BRASSINOSTEROID INSENSITIVE 1-associated receptor kinase 1-like (A)	EC:2.7.10.1 2.7.11.1]
Plant hormone signal transduction	Cluster-49959.48492	3.465	32.54	2.58125	K13416	BRASSINOSTEROID INSENSITIVE 1-associated receptor kinase 1-like (A)	EC:2.7.10.1 2.7.11.1]
Plant hormone signal transduction	Cluster-49959.50641	13.755	5.14	-2.08326	K13416	BRASSINOSTEROID INSENSITIVE 1-associated receptor kinase 1-like (A)	EC:2.7.10.1 2.7.11.1]
Plant hormone signal transduction	Cluster-49959.57198	0	2.165	9.28828	K13416	BRASSINOSTEROID INSENSITIVE 1-associated receptor kinase 1-like (A)	EC:2.7.10.1 2.7.11.1]
Plant hormone signal transduction	Cluster-49959.64967	8.8	1.07	-3.7132	K13416	BRASSINOSTEROID INSENSITIVE 1-associated receptor kinase 1-like (A)	EC:2.7.10.1 2.7.11.1]
Plant hormone signal transduction	Cluster-49959.65575	3.665	17.01	1.54978	K13416	BRASSINOSTEROID INSENSITIVE 1-associated receptor kinase 1-like (A)	EC:2.7.10.1 2.7.11.1]
Plant hormone signal transduction	Cluster-49959.78795	4.185	0.685	-3.27392	K13416	BRASSINOSTEROID INSENSITIVE 1-associated receptor kinase 1-like (A)	EC:2.7.10.1 2.7.11.1]
Plant hormone signal transduction	Cluster-49959.87206	18.82	0	-10.6799	K13416	BRASSINOSTEROID INSENSITIVE 1-associated receptor kinase 1-like (A)	EC:2.7.10.1 2.7.11.1]
Plant hormone signal transduction	Cluster-49959.91436	9.075	0.935	-3.95138	K13416	BRASSINOSTEROID INSENSITIVE 1-associated receptor kinase 1-like (A)	EC:2.7.10.1 2.7.11.1]
Plant hormone signal transduction	Cluster-49959.94738	0.39	5	2.97691	K13416	BRASSINOSTEROID INSENSITIVE 1-associated receptor kinase 1-like (A)	EC:2.7.10.1 2.7.11.1]
Plant hormone signal transduction	Cluster-43985.0	1.165	0	-8.63971	K13416	BRASSINOSTEROID INSENSITIVE 1-associated receptor kinase 1-like isoform X1 (A)	EC:2.7.10.1 2.7.11.1]
Plant hormone signal transduction	Cluster-49959.2035	13.35	2.27	-3.20464	K13416	BRASSINOSTEROID INSENSITIVE 1-associated receptor kinase 1-like isoform X1 (A)	EC:2.7.10.1 2.7.11.1]
Plant hormone signal transduction	Cluster-49959.2037	2.025	0.395	-3.0856	K13416	BRASSINOSTEROID INSENSITIVE 1-associated receptor kinase 1-like isoform X1 (A)	EC:2.7.10.1 2.7.11.1]
Plant hormone signal transduction	Cluster-49959.38203	27	5.095	-3.07301	K13416	BRASSINOSTEROID INSENSITIVE 1-associated receptor kinase 1-like isoform X1 (A)	EC:2.7.10.1 2.7.11.1]
Plant hormone signal transduction	Cluster-49959.79242	44.21	23.205	-1.58896	K13416	BRASSINOSTEROID INSENSITIVE 1-associated receptor kinase 1-like isoform X1 (A)	EC:2.7.10.1 2.7.11.1]
Plant hormone signal transduction	Cluster-49959.82474	3.695	1.16	-2.31613	K13416	BRASSINOSTEROID INSENSITIVE 1-associated receptor kinase 1-like isoform X1 (A)	EC:2.7.10.1 2.7.11.1]
Plant hormone signal transduction	Cluster-49959.90008	0.095	3.28	4.36138	K13416	BRASSINOSTEROID INSENSITIVE 1-associated receptor kinase 1-like isoform X1 (A)	EC:2.7.10.1 2.7.11.1]
Plant hormone signal transduction	Cluster-60189.12	3.73	13.41	1.20002	K13416	BRASSINOSTEROID INSENSITIVE 1-associated receptor kinase 1-like isoform X1 (A)	EC:2.7.10.1 2.7.11.1]
Plant hormone signal transduction	Cluster-37941.5	4.135	0.43	-3.85249	K13415	brassinosteroid LRR receptor kinase BRI1 (A)	EC:2.7.10.1 2.7.11.1]
Plant hormone signal transduction	Cluster-49959.100991	39.83	13.885	-2.22499	K13415	brassinosteroid LRR receptor kinase BRI1 (A)	EC:2.7.10.1 2.7.11.1]
Plant hormone signal transduction	Cluster-49959.37816	9.44	3.355	-2.11752	K13415	brassinosteroid LRR receptor kinase BRI1-like (A)	EC:2.7.10.1 2.7.11.1]
Plant hormone signal transduction	Cluster-49959.70036	2.795	0.71	-2.62869	K13415	brassinosteroid LRR receptor kinase BRI1-like (A)	EC:2.7.10.1 2.7.11.1]
Plant hormone signal transduction	Cluster-49959.70037	7.34	0.225	-5.61517	K13415	brassinosteroid LRR receptor kinase BRI1-like (A)	EC:2.7.10.1 2.7.11.1]
Plant hormone signal transduction	Cluster-49959.63908	9.75	41.585	1.41896	K13415	brassinosteroid LRR receptor kinase-like (A)	EC:2.7.10.1 2.7.11.1]
Plant hormone signal transduction	Cluster-52199.0	2.885	10.65	1.23231	K13415	brassinosteroid LRR receptor kinase-like (A)	EC:2.7.10.1 2.7.11.1]
Plant hormone signal transduction	Cluster-63303.1	0	1.455	8.17026	K13415	brassinosteroid LRR receptor kinase-like (A)	EC:2.7.10.1 2.7.11.1]
Plant hormone signal transduction	Cluster-49959.21514	3.81	0.64	-3.21873	K14499	BRI1 kinase inhibitor 1 (A)
Plant hormone signal transduction	Cluster-49959.11539	1.55	0.455	-2.41587	K13415	bri1; systemin receptor SR160 (A)	EC:2.7.10.1 2.7.11.1]
Plant hormone signal transduction	Cluster-49959.9763	26.12	13.475	-1.57966	K14508	BTB/POZ domain and ankyrin repeat-containing protein NPR2 (A)
Plant hormone signal transduction	Cluster-54837.0	16.43	8.9	-1.53554	K14508	BTB/POZ domain and ankyrin repeat-containing protein NPR2-like isoform X1 (A)
Plant hormone signal transduction	Cluster-49959.100971	8.48	5.14	-1.36643	K14432	bZIP transcription factor 23 (A)
Plant hormone signal transduction	Cluster-49959.26430	31.295	19.38	-1.34313	K14432	bZIP transcription factor 23 (A)
Plant hormone signal transduction	Cluster-49959.36767	21.88	78.91	1.1964	K13463	coronatine-insensitive protein 1-like (A)
Plant hormone signal transduction	Cluster-49959.38738	0	17.12	10.0378	K13463	coronatine-insensitive protein 1-like (A)
Plant hormone signal transduction	Cluster-49959.49926	1.245	15.635	2.99514	K13463	coronatine-insensitive protein 1-like (A)
Plant hormone signal transduction	Cluster-49959.62423	29.91	95.33	1.03165	K14510	CTR1; serine/threonine-protein kinase CTR1 (A)	EC:2.7.11.1]
Plant hormone signal transduction	Cluster-36440.0	5.81	1.095	-3.06154	K14505	cyclin-D3-1 (A)
Plant hormone signal transduction	Cluster-49959.110180	0	2.545	8.55191	K14505	cyclin-D3-1 (A)
Plant hormone signal transduction	Cluster-49959.94130	0	7.07	8.20446	K14505	cyclin-D3-1 (A)
Plant hormone signal transduction	Cluster-49959.94132	5.53	0	-8.27842	K14505	cyclin-D3-1-like (A)
Plant hormone signal transduction	Cluster-25628.0	2.46	0.575	-2.75445	K14505	cyclin-D3-3 (A)
Plant hormone signal transduction	Cluster-50485.0	15.1	0	-8.52444	K14494	DELLA protein DWARF8-like (A)
Plant hormone signal transduction	Cluster-24167.0	0	0.57	7.49892	K14494	DELLA protein GAI (A)
Plant hormone signal transduction	Cluster-29268.0	0.51	4.85	2.64199	K14494	DELLA protein GAI (A)
Plant hormone signal transduction	Cluster-29785.0	0.1	4.575	4.91873	K14494	DELLA protein GAI (A)
Plant hormone signal transduction	Cluster-32444.0	0.74	20.41	4.14042	K14494	DELLA protein GAI (A)
Plant hormone signal transduction	Cluster-34867.0	0.115	7.415	5.53243	K14494	DELLA protein GAI (A)
Plant hormone signal transduction	Cluster-40028.0	0	3.605	9.02429	K14494	DELLA protein GAI (A)
Plant hormone signal transduction	Cluster-49959.110321	0.595	7.56	2.93826	K14494	DELLA protein GAI (A)
Plant hormone signal transduction	Cluster-49959.40129	46.43	14.765	-2.30168	K14494	DELLA protein GAI (A)
Plant hormone signal transduction	Cluster-49959.48854	101.56	47.545	-1.73979	K14494	DELLA protein GAI (A)
Plant hormone signal transduction	Cluster-49959.56824	12.555	49.915	1.35744	K14494	DELLA protein GAI (A)
Plant hormone signal transduction	Cluster-49959.65693	50.515	0	-13.6808	K14494	DELLA protein GAI (A)
Plant hormone signal transduction	Cluster-49959.94570	9.815	1.205	-3.71457	K14494	DELLA protein GAI (A)
Plant hormone signal transduction	Cluster-53216.0	0.73	6.865	2.599	K14494	DELLA protein GAI (A)
Plant hormone signal transduction	Cluster-49959.59909	4.75	20.88	1.49055	K14494	DELLA protein GAI1 (A)
Plant hormone signal transduction	Cluster-49959.59910	6.615	33.95	1.72629	K14494	DELLA protein GAI1 (A)
Plant hormone signal transduction	Cluster-494.0	10.385	2.215	-2.87388	K14494	DELLA protein GAI1-like (A)
Plant hormone signal transduction	Cluster-39337.1	7.165	1.045	-3.3972	K14494	DELLA protein GAI-like (A)
Plant hormone signal transduction	Cluster-40583.0	2.76	1.2	-1.83668	K14494	DELLA protein GAI-like (A)
Plant hormone signal transduction	Cluster-49959.100365	3.23	15.995	1.67764	K14494	DELLA protein GAI-like (A)
Plant hormone signal transduction	Cluster-49959.22453	0	6.105	9.65385	K14494	DELLA protein GAI-like (A)
Plant hormone signal transduction	Cluster-49959.44060	1.975	13.67	2.11776	K14494	DELLA protein GAI-like (A)
Plant hormone signal transduction	Cluster-49959.6584	4.645	2.305	-1.65618	K14494	DELLA protein GAI-like (A)
Plant hormone signal transduction	Cluster-49959.70640	96.785	27.01	-2.4936	K14494	DELLA protein GAI-like (A)
Plant hormone signal transduction	Cluster-49959.99042	15.18	4.69	-2.35803	K14494	DELLA protein GAI-like (A)
Plant hormone signal transduction	Cluster-49959.41639	46.86	17.66	-2.03846	K14494	DELLA protein GAIP-B (A)
Plant hormone signal transduction	Cluster-49959.63979	12.39	5.595	-1.82512	K14494	DELLA protein GAIP-B (A)
Plant hormone signal transduction	Cluster-37039.0	1.315	0	-8.95154	K14494	DELLA protein GAIP-B-like (A)
Plant hormone signal transduction	Cluster-49959.55099	2.25	0.87	-2.02659	K14494	DELLA protein GAIP-B-like (A)
Plant hormone signal transduction	Cluster-16071.0	0.04	6.305	6.4694	K14494	DELLA protein GAIP-like (A)
Plant hormone signal transduction	Cluster-27942.0	0.975	7.365	2.2834	K14494	DELLA protein GAIP-like (A)
Plant hormone signal transduction	Cluster-49959.90106	0	1.38	6.73036	K14494	DELLA protein GAIP-like (A)
Plant hormone signal transduction	Cluster-21632.0	3.7	0.025	-8.36254	K14494	DELLA protein RGL1 (A)
Plant hormone signal transduction	Cluster-49959.16683	28.435	0	-13.0041	K14494	DELLA protein RGL1 (A)
Plant hormone signal transduction	Cluster-49959.35456	0	4.98	8.82718	K14494	DELLA protein RGL1 (A)
Plant hormone signal transduction	Cluster-49959.35457	13.075	0	-11.2244	K14494	DELLA protein RGL1 (A)
Plant hormone signal transduction	Cluster-49959.38987	34.485	5.075	-3.42171	K14494	DELLA protein RGL1 (A)
Plant hormone signal transduction	Cluster-49959.43154	23.47	1.315	-4.79416	K14494	DELLA protein RGL1 (A)
Plant hormone signal transduction	Cluster-49959.47558	90.415	5.595	-4.64297	K14494	DELLA protein RGL1 (A)
Plant hormone signal transduction	Cluster-49959.47962	46.625	0	-13.0413	K14494	DELLA protein RGL1 (A)
Plant hormone signal transduction	Cluster-49959.65694	35.375	9.475	-2.56948	K14494	DELLA protein RGL1 (A)
Plant hormone signal transduction	Cluster-49959.75975	57.02	10.16	-3.11541	K14494	DELLA protein RGL1 (A)
Plant hormone signal transduction	Cluster-49959.76551	0	9.715	9.61106	K14494	DELLA protein RGL1 (A)
Plant hormone signal transduction	Cluster-26554.2	2.565	1.08	-1.91479	K14494	DELLA protein RGL1-like (A)
Plant hormone signal transduction	Cluster-49959.23481	0	1.96	8.19264	K14494	DELLA protein RGL1-like (A)
Plant hormone signal transduction	Cluster-21632.1	2.905	1.6	-1.49118	K14494	DELLA protein RGL2 isoform X2 (A)
Plant hormone signal transduction	Cluster-49959.37330	0	1.355	7.64782	K14494	DELLA protein RGL3 (A)
Plant hormone signal transduction	Cluster-49959.79785	38.305	19.23	-1.63893	K14494	DELLA protein RGL3-like (A)
Plant hormone signal transduction	Cluster-49959.783	1.325	0.28	-2.78008	K14515	EBF1; EIN3-binding F box protein 1 (A)
Plant hormone signal transduction	Cluster-14846.0	9.4	6.18	-1.25683	K14515	EIN3-binding F-box protein 1 (A)
Plant hormone signal transduction	Cluster-49959.64940	10.96	5.065	-1.7553	K14515	EIN3-binding F-box protein 1-like isoform X1 (A)
Plant hormone signal transduction	Cluster-49959.53936	4.165	0.265	-4.6499	K14509	ethylene receptor 1 (A)	EC:2.7.13.-]
Plant hormone signal transduction	Cluster-49959.58354	14.775	8.71	-1.402	K14509	ethylene receptor 1 (A)	EC:2.7.13.-]
Plant hormone signal transduction	Cluster-49959.64369	0	9.525	8.86056	K14509	ethylene receptor 1 (A)	EC:2.7.13.-]
Plant hormone signal transduction	Cluster-49959.64370	0.665	9.345	3.18177	K14509	ethylene receptor 1 (A)	EC:2.7.13.-]
Plant hormone signal transduction	Cluster-49959.37123	7.095	31.435	1.49993	K14509	ethylene receptor 2 (A)	EC:2.7.13.-]
Plant hormone signal transduction	Cluster-29413.0	8.08	5.47	-1.19497	K14509	ethylene response sensor 1 (A)	EC:2.7.13.-]
Plant hormone signal transduction	Cluster-49959.48937	18.205	12.15	-1.24291	K14513	ethylene-insensitive protein 2 (A)
Plant hormone signal transduction	Cluster-49959.48938	6.87	0	-9.91769	K14513	ethylene-insensitive protein 2 (A)
Plant hormone signal transduction	Cluster-49959.54766	4.265	0	-10.1862	K14513	ethylene-insensitive protein 2 (A)
Plant hormone signal transduction	Cluster-49959.68490	5.285	0.41	-4.40118	K14513	ethylene-insensitive protein 2-like (A)
Plant hormone signal transduction	Cluster-20114.0	8.63	0.675	-4.29814	K14516	ethylene-responsive transcription factor 1B-like (A)
Plant hormone signal transduction	Cluster-49959.19494	0	2.335	6.65357	K14516	ethylene-responsive transcription factor 1B-like (A)
Plant hormone signal transduction	Cluster-49959.66023	23.135	170.9	2.23862	K14495	F-box protein GID2 (A)
Plant hormone signal transduction	Cluster-49959.39372	9.73	1.87	-3.06954	K14432	G-box-binding factor 4-like (A)
Plant hormone signal transduction	Cluster-49959.41654	3.425	1.56	-1.77078	K14432	G-box-binding factor 4-like (A)
Plant hormone signal transduction	Cluster-49959.41655	1.93	0	-9.25367	K14432	G-box-binding factor 4-like (A)
Plant hormone signal transduction	Cluster-49959.41663	0	1.895	6.99605	K14432	G-box-binding factor 4-like (A)
Plant hormone signal transduction	Cluster-49959.771	0.085	1.5	3.56202	K14432	G-box-binding factor 4-like (A)
Plant hormone signal transduction	Cluster-47284.1	13.19	5.685	-1.85437	K14493	gibberellin receptor GID1B-like (A)	EC:3.-.-.-]
Plant hormone signal transduction	Cluster-49959.105291	5.075	21.83	1.43737	K14493	gibberellin receptor GID1B-like (A)	EC:3.-.-.-]
Plant hormone signal transduction	Cluster-49959.905	6.24	31.325	1.68766	K14493	gibberellin receptor GID1B-like (A)	EC:3.-.-.-]
Plant hormone signal transduction	Cluster-19180.0	1.63	6.13	1.26922	K14493	gibberellin receptor GID1C (A)	EC:3.-.-.-]
Plant hormone signal transduction	Cluster-24961.0	5.755	0.305	-4.85059	K14493	gibberellin receptor GID1C (A)	EC:3.-.-.-]
Plant hormone signal transduction	Cluster-54108.0	0	1.9	7.12282	K14493	gibberellin receptor GID1C (A)	EC:3.-.-.-]
Plant hormone signal transduction	Cluster-46905.0	0	1.145	7.47146	K14493	gibberellin receptor GID1C-like (A)	EC:3.-.-.-]
Plant hormone signal transduction	Cluster-19959.0	1.215	8.84	2.14913	K14493	GID1b-1; hypothetical protein (A)	EC:3.-.-.-]
Plant hormone signal transduction	Cluster-49959.86473	8.565	0.11	-6.9156	K14493	GID1b-1; hypothetical protein (A)	EC:3.-.-.-]
Plant hormone signal transduction	Cluster-49959.95723	6.525	0	-9.60854	K14493	GID1b-1; hypothetical protein (A)	EC:3.-.-.-]
Plant hormone signal transduction	Cluster-49959.18317	0	1.205	7.87973	K14489	histidine kinase 2 isoform X1 (A)	EC:2.7.13.3]
Plant hormone signal transduction	Cluster-49959.25104	4.605	21.485	1.56333	K14489	histidine kinase 2 isoform X1 (A)	EC:2.7.13.3]
Plant hormone signal transduction	Cluster-49959.25105	1.32	12.33	2.56344	K14489	histidine kinase 2 isoform X1 (A)	EC:2.7.13.3]
Plant hormone signal transduction	Cluster-49959.25107	0.04	1.65	4.93345	K14489	histidine kinase 2 isoform X1 (A)	EC:2.7.13.3]
Plant hormone signal transduction	Cluster-49959.41349	4.19	0.07	-6.59034	K14489	histidine kinase 3 isoform X1 (A)	EC:2.7.13.3]
Plant hormone signal transduction	Cluster-49959.51038	9.33	35.72	1.2867	K14489	histidine kinase 3 isoform X1 (A)	EC:2.7.13.3]
Plant hormone signal transduction	Cluster-49805.0	0	1.485	8.07425	K14489	histidine kinase 3-like (A)	EC:2.7.13.3]
Plant hormone signal transduction	Cluster-49959.26135	1.28	8.21	1.99369	K14489	histidine kinase 4 (A)	EC:2.7.13.3]
Plant hormone signal transduction	Cluster-5992.1	15.995	11.1	-1.18224	K14490	histidine-containing phosphotransfer protein 1 (A)
Plant hormone signal transduction	Cluster-49959.20524	4.315	0	-8.90257	K14490	histidine-containing phosphotransfer protein 1-like (A)
Plant hormone signal transduction	Cluster-49959.17375	0.085	3.465	4.57462	K14490	histidine-containing phosphotransfer protein 4-like isoform X1 (A)
Plant hormone signal transduction	Cluster-20280.0	2.415	0.15	-4.8849	K14514	hypothetical protein (A)
Plant hormone signal transduction	Cluster-21149.0	3.12	0.33	-3.91491	K14514	hypothetical protein (A)
Plant hormone signal transduction	Cluster-27119.0	31.96	0.095	-9.09922	K14494	hypothetical protein (A)
Plant hormone signal transduction	Cluster-49959.104729	6.895	2.73	-1.99205	K14514	hypothetical protein (A)
Plant hormone signal transduction	Cluster-49959.106634	0	0.59	6.55759	K14514	hypothetical protein (A)
Plant hormone signal transduction	Cluster-49959.113975	3.475	10.985	1.01286	K13416	hypothetical protein (A)	EC:2.7.10.1 2.7.11.1]
Plant hormone signal transduction	Cluster-49959.113976	1.015	12.47	2.95232	K13416	hypothetical protein (A)	EC:2.7.10.1 2.7.11.1]
Plant hormone signal transduction	Cluster-49959.26817	4.855	0.21	-5.3127	K14514	hypothetical protein (A)
Plant hormone signal transduction	Cluster-49959.40146	16.385	10.72	-1.27338	K13416	hypothetical protein (A)	EC:2.7.10.1 2.7.11.1]
Plant hormone signal transduction	Cluster-49959.49186	7.46	74.455	2.65698	K14486	hypothetical protein (A)
Plant hormone signal transduction	Cluster-49959.49800	87.815	18.76	-2.88298	K14494	hypothetical protein (A)
Plant hormone signal transduction	Cluster-49959.55972	82.355	16.345	-2.97116	K14494	hypothetical protein (A)
Plant hormone signal transduction	Cluster-49959.67362	27.045	9.825	-2.09895	K13416	hypothetical protein (A)	EC:2.7.10.1 2.7.11.1]
Plant hormone signal transduction	Cluster-49959.8849	1.955	0.39	-2.9764	K13416	hypothetical protein (A)	EC:2.7.10.1 2.7.11.1]
Plant hormone signal transduction	Cluster-49959.8856	18.23	12.315	-1.21898	K13416	hypothetical protein (A)	EC:2.7.10.1 2.7.11.1]
Plant hormone signal transduction	Cluster-9909.0	1.83	0.1	-4.8977	K14514	hypothetical protein (A)
Plant hormone signal transduction	Cluster-36709.0	1.755	0	-8.17372	K14487	indole-3-acetic acid-amido synthetase GH3.10 isoform X1 (A)
Plant hormone signal transduction	Cluster-48702.1	5.02	0.95	-3.03133	K14487	indole-3-acetic acid-amido synthetase GH3.10 isoform X1 (A)
Plant hormone signal transduction	Cluster-49959.47653	6.94	0.33	-5.0802	K14487	indole-3-acetic acid-amido synthetase GH3.10 isoform X1 (A)
Plant hormone signal transduction	Cluster-13264.0	0.01	3.965	7.57235	K14487	indole-3-acetic acid-amido synthetase GH3.6 (A)
Plant hormone signal transduction	Cluster-37994.0	2.42	0.065	-5.82059	K14487	indole-3-acetic acid-amido synthetase GH3.6 (A)
Plant hormone signal transduction	Cluster-56294.0	0	1.33	7.40224	K14487	indole-3-acetic acid-amido synthetase GH3.6 (A)
Plant hormone signal transduction	Cluster-10609.0	4.545	0.075	-6.64272	K14506	jasmonic acid-amido synthetase JAR1 (A)
Plant hormone signal transduction	Cluster-49959.102917	5.39	2.66	-1.67162	K14506	jasmonic acid-amido synthetase JAR1 (A)
Plant hormone signal transduction	Cluster-49959.89045	2.015	0.04	-6.32649	K14506	jasmonic acid-amido synthetase JAR1 (A)
Plant hormone signal transduction	Cluster-49959.74522	4.295	1.185	-2.50185	K14494	L3a; DELLA protein GAI-like (A)
Plant hormone signal transduction	Cluster-58953.1	4.765	0	-8.73	K13422	LOC109750771; transcription factor MYC2-like (A)
Plant hormone signal transduction	Cluster-49959.8469	0.64	5.275	2.45498	K14510	LOW QUALITY PROTEIN: serine/threonine-protein kinase CTR1 (A)	EC:2.7.11.1]
Plant hormone signal transduction	Cluster-32051.1	0.05	7.1	6.40595	K13413	mitogen-activated protein kinase kinase 5-like (A)	EC:2.7.12.2]
Plant hormone signal transduction	Cluster-32051.2	0.11	4.58	4.82236	K13413	mitogen-activated protein kinase kinase 5-like (A)	EC:2.7.12.2]
Plant hormone signal transduction	Cluster-32051.7	0	7.11	7.66074	K13413	mitogen-activated protein kinase kinase 5-like (A)	EC:2.7.12.2]
Plant hormone signal transduction	Cluster-32051.8	0.16	9.835	5.19496	K13413	mitogen-activated protein kinase kinase 5-like (A)	EC:2.7.12.2]
Plant hormone signal transduction	Cluster-32051.9	0	37.27	7.80421	K13413	mitogen-activated protein kinase kinase 5-like (A)	EC:2.7.12.2]
Plant hormone signal transduction	Cluster-3769.0	1.65	23.485	3.13647	K13413	mitogen-activated protein kinase kinase 5-like (A)	EC:2.7.12.2]
Plant hormone signal transduction	Cluster-49757.0	0	2.64	6.77561	K13413	mitogen-activated protein kinase kinase 5-like (A)	EC:2.7.12.2]
Plant hormone signal transduction	Cluster-49959.105667	0.725	68.465	5.91983	K13413	mitogen-activated protein kinase kinase 5-like (A)	EC:2.7.12.2]
Plant hormone signal transduction	Cluster-49959.34631	0.69	34.23	4.91844	K13413	mitogen-activated protein kinase kinase 5-like (A)	EC:2.7.12.2]
Plant hormone signal transduction	Cluster-49959.57151	4.01	104.775	4.05515	K13413	mitogen-activated protein kinase kinase 5-like (A)	EC:2.7.12.2]
Plant hormone signal transduction	Cluster-49959.61312	0.545	29.73	5.07682	K13413	mitogen-activated protein kinase kinase 5-like (A)	EC:2.7.12.2]
Plant hormone signal transduction	Cluster-49959.61414	0.125	4.96	4.51655	K13413	mitogen-activated protein kinase kinase 5-like (A)	EC:2.7.12.2]
Plant hormone signal transduction	Cluster-49959.68314	1.94	74.38	4.60881	K13413	mitogen-activated protein kinase kinase 5-like (A)	EC:2.7.12.2]
Plant hormone signal transduction	Cluster-49959.98781	0	1.99	8.82287	K13413	mitogen-activated protein kinase kinase 5-like (A)	EC:2.7.12.2]
Plant hormone signal transduction	Cluster-62662.0	0	3.86	9.11659	K13413	mitogen-activated protein kinase kinase 5-like (A)	EC:2.7.12.2]
Plant hormone signal transduction	Cluster-63634.0	0.035	3.445	5.75635	K13413	mitogen-activated protein kinase kinase 5-like (A)	EC:2.7.12.2]
Plant hormone signal transduction	Cluster-67792.2	0	28.685	10.4939	K13413	mitogen-activated protein kinase kinase 5-like (A)	EC:2.7.12.2]
Plant hormone signal transduction	Cluster-7098.0	0.11	9.72	5.7241	K13413	mitogen-activated protein kinase kinase 5-like (A)	EC:2.7.12.2]
Plant hormone signal transduction	Cluster-7098.1	0	2.39	6.86382	K13413	mitogen-activated protein kinase kinase 5-like (A)	EC:2.7.12.2]
Plant hormone signal transduction	Cluster-8216.0	0	16.89	9.75029	K13413	mitogen-activated protein kinase kinase 5-like (A)	EC:2.7.12.2]
Plant hormone signal transduction	Cluster-49959.22155	22.09	16.735	-1.05721	K14497	phosphatase 2C family protein (A)	EC:3.1.3.16]
Plant hormone signal transduction	Cluster-49959.62206	0	1.295	6.55319	K14497	phosphatase 2C family protein (A)	EC:3.1.3.16]
Plant hormone signal transduction	Cluster-15882.0	1.285	9.75	2.30459	K12126	PIF3; hypothetical protein (A)
Plant hormone signal transduction	Cluster-235.0	21.56	0.415	-6.32211	K12126	PIF3; hypothetical protein (A)
Plant hormone signal transduction	Cluster-49959.108979	8.59	28.16	1.05921	K12126	PIF3; hypothetical protein (A)
Plant hormone signal transduction	Cluster-49959.21242	1.565	14.255	2.55731	K12126	PIF3; hypothetical protein (A)
Plant hormone signal transduction	Cluster-49959.44914	1.625	0	-8.23337	K12126	PIF3; hypothetical protein (A)
Plant hormone signal transduction	Cluster-49959.87873	5.925	42.715	2.22265	K12126	PIF3; hypothetical protein (A)
Plant hormone signal transduction	Cluster-57444.0	1.205	0	-8.04215	K12126	PIF3; hypothetical protein (A)
Plant hormone signal transduction	Cluster-59855.0	18.635	1.57	-4.20594	K12126	PIF3; hypothetical protein (A)
Plant hormone signal transduction	Cluster-23059.0	1.8	0	-8.12585	K12126	PIF3; phytochrome interacting factor 3 (A)
Plant hormone signal transduction	Cluster-49959.24429	25.43	0.57	-6.14403	K12126	PIF3; phytochrome interacting factor 3 (A)
Plant hormone signal transduction	Cluster-49959.38346	1.54	9.725	2.06401	K14491	predicted protein (A)
Plant hormone signal transduction	Cluster-19368.0	0.055	17.41	7.29283	K14487	probable indole-3-acetic acid-amido synthetase GH3.1 (A)
Plant hormone signal transduction	Cluster-19592.0	6.53	0.44	-4.5398	K14487	probable indole-3-acetic acid-amido synthetase GH3.1 (A)
Plant hormone signal transduction	Cluster-49959.110744	0	3.715	8.05915	K14487	probable indole-3-acetic acid-amido synthetase GH3.1 (A)
Plant hormone signal transduction	Cluster-49959.79998	0	0.985	6.7589	K14487	probable indole-3-acetic acid-amido synthetase GH3.1 (A)
Plant hormone signal transduction	Cluster-49959.96451	0.53	23.495	4.85862	K14487	probable indole-3-acetic acid-amido synthetase GH3.1 (A)
Plant hormone signal transduction	Cluster-36604.0	0	2.105	6.53994	K14487	probable indole-3-acetic acid-amido synthetase GH3.6 (A)
Plant hormone signal transduction	Cluster-36604.2	0	1.71	6.57028	K14487	probable indole-3-acetic acid-amido synthetase GH3.6 (A)
Plant hormone signal transduction	Cluster-49959.13723	9.165	3.19	-2.18249	K14497	probable protein phosphatase 2C 50 (A)	EC:3.1.3.16]
Plant hormone signal transduction	Cluster-49959.79711	7.84	0	-10.7272	K14497	probable protein phosphatase 2C 50 (A)	EC:3.1.3.16]
Plant hormone signal transduction	Cluster-33824.0	1.535	0.055	-5.43673	K14497	probable protein phosphatase 2C 51 (A)	EC:3.1.3.16]
Plant hormone signal transduction	Cluster-49959.65418	39.285	10.39	-2.59637	K14497	probable protein phosphatase 2C 51 (A)	EC:3.1.3.16]
Plant hormone signal transduction	Cluster-49959.79447	30.06	0	-11.2479	K14497	probable protein phosphatase 2C 51 (A)	EC:3.1.3.16]
Plant hormone signal transduction	Cluster-49959.67227	12.445	138.63	2.80637	K14497	probable protein phosphatase 2C 75 (A)	EC:3.1.3.16]
Plant hormone signal transduction	Cluster-49959.87752	13.325	0	-8.68984	K14497	probable protein phosphatase 2C 75 (A)	EC:3.1.3.16]
Plant hormone signal transduction	Cluster-49959.101951	13.605	42.765	1.01217	K14500	probable serine/threonine-protein kinase At4g35230 (A)	EC:2.7.11.1]
Plant hormone signal transduction	Cluster-49959.101972	5.42	30.36	1.84233	K14500	probable serine/threonine-protein kinase At4g35230 (A)	EC:2.7.11.1]
Plant hormone signal transduction	Cluster-49959.101977	0.085	1.585	3.64886	K14500	probable serine/threonine-protein kinase At4g35230 (A)	EC:2.7.11.1]
Plant hormone signal transduction	Cluster-49959.36473	16.035	107.54	2.07713	K14500	probable serine/threonine-protein kinase At4g35230 (A)	EC:2.7.11.1]
Plant hormone signal transduction	Cluster-49959.57662	0.14	1.99	3.16913	K14500	probable serine/threonine-protein kinase At4g35230 (A)	EC:2.7.11.1]
Plant hormone signal transduction	Cluster-49959.32799	3.485	15.76	1.55372	K14500	probable serine/threonine-protein kinase At5g41260 (A)	EC:2.7.11.1]
Plant hormone signal transduction	Cluster-49959.52835	16.415	70.51	1.44358	K14500	probable serine/threonine-protein kinase At5g41260 (A)	EC:2.7.11.1]
Plant hormone signal transduction	Cluster-49959.54713	2.265	10.995	1.65824	K14500	probable serine/threonine-protein kinase At5g41260 (A)	EC:2.7.11.1]
Plant hormone signal transduction	Cluster-49959.70490	6.345	20.505	1.05528	K14500	probable serine/threonine-protein kinase At5g41260 (A)	EC:2.7.11.1]
Plant hormone signal transduction	Cluster-49959.84456	0.735	15.84	3.75317	K14500	probable serine/threonine-protein kinase At5g41260 isoform X1 (A)	EC:2.7.11.1]
Plant hormone signal transduction	Cluster-49959.46989	105.145	19.24	-3.11445	K14504	probable xyloglucan endotransglucosylase/hydrolase protein 23 (A)	EC:2.4.1.207]
Plant hormone signal transduction	Cluster-49959.50224	171.055	8.315	-5.01333	K14504	probable xyloglucan endotransglucosylase/hydrolase protein 23 (A)	EC:2.4.1.207]
Plant hormone signal transduction	Cluster-49959.51696	36.105	141.625	1.31167	K14504	probable xyloglucan endotransglucosylase/hydrolase protein 23 (A)	EC:2.4.1.207]
Plant hormone signal transduction	Cluster-49959.51699	10.175	131.225	3.04568	K14504	probable xyloglucan endotransglucosylase/hydrolase protein 23 (A)	EC:2.4.1.207]
Plant hormone signal transduction	Cluster-49959.57690	59.3	206.955	1.14298	K14504	probable xyloglucan endotransglucosylase/hydrolase protein 23 (A)	EC:2.4.1.207]
Plant hormone signal transduction	Cluster-49959.61661	454.825	37.45	-4.26554	K14504	probable xyloglucan endotransglucosylase/hydrolase protein 23 (A)	EC:2.4.1.207]
Plant hormone signal transduction	Cluster-49959.70409	49.895	5.38	-3.87124	K14504	probable xyloglucan endotransglucosylase/hydrolase protein 23 (A)	EC:2.4.1.207]
Plant hormone signal transduction	Cluster-49959.74083	505.86	40.94	-4.5481	K14504	probable xyloglucan endotransglucosylase/hydrolase protein 23 (A)	EC:2.4.1.207]
Plant hormone signal transduction	Cluster-49959.74089	66.105	5.465	-4.26989	K14504	probable xyloglucan endotransglucosylase/hydrolase protein 23 (A)	EC:2.4.1.207]
Plant hormone signal transduction	Cluster-49959.79170	2.405	21.63	2.49701	K14504	probable xyloglucan endotransglucosylase/hydrolase protein 23 (A)	EC:2.4.1.207]
Plant hormone signal transduction	Cluster-49458.0	0	1.735	7.94311	K14432	protein ABSCISIC ACID-INSENSITIVE 5 (A)
Plant hormone signal transduction	Cluster-49959.72085	6.065	2.335	-2.01809	K14432	protein ABSCISIC ACID-INSENSITIVE 5 (A)
Plant hormone signal transduction	Cluster-27326.1	2.23	13.64	1.98519	K14503	protein BRASSINAZOLE-RESISTANT 1 (A)
Plant hormone signal transduction	Cluster-49959.60833	0	3.04	7.71491	K14503	protein BRASSINAZOLE-RESISTANT 1-like (A)
Plant hormone signal transduction	Cluster-49959.65276	28.315	0.5	-6.48769	K14503	protein BRASSINAZOLE-RESISTANT 1-like (A)
Plant hormone signal transduction	Cluster-49959.73051	3.44	0.17	-5.10896	K14503	protein BRASSINAZOLE-RESISTANT 1-like (A)
Plant hormone signal transduction	Cluster-49959.14463	5.535	2.17	-2.01982	K13415	protein BRASSINOSTEROID INSENSITIVE 1 (A)	EC:2.7.10.1 2.7.11.1]
Plant hormone signal transduction	Cluster-49959.26930	2.79	1.38	-1.67649	K13415	protein BRASSINOSTEROID INSENSITIVE 1 (A)	EC:2.7.10.1 2.7.11.1]
Plant hormone signal transduction	Cluster-49959.34682	3.43	1.84	-1.52435	K13415	protein BRASSINOSTEROID INSENSITIVE 1 (A)	EC:2.7.10.1 2.7.11.1]
Plant hormone signal transduction	Cluster-49959.55485	18.17	3.505	-3.00594	K13415	protein BRASSINOSTEROID INSENSITIVE 1 (A)	EC:2.7.10.1 2.7.11.1]
Plant hormone signal transduction	Cluster-49959.63420	106.2	24.655	-2.7417	K13415	protein BRASSINOSTEROID INSENSITIVE 1-like (A)	EC:2.7.10.1 2.7.11.1]
Plant hormone signal transduction	Cluster-63591.14	0.15	12.195	5.63754	K13415	protein BRASSINOSTEROID INSENSITIVE 1-like (A)	EC:2.7.10.1 2.7.11.1]
Plant hormone signal transduction	Cluster-12945.0	3.98	67.83	3.45665	K14514	protein ETHYLENE INSENSITIVE 3 (A)
Plant hormone signal transduction	Cluster-49959.44114	9.37	38.555	1.38281	K14514	protein ETHYLENE INSENSITIVE 3 (A)
Plant hormone signal transduction	Cluster-49959.87731	0.155	24.67	6.72122	K14514	protein ETHYLENE INSENSITIVE 3 (A)
Plant hormone signal transduction	Cluster-49959.87732	15.285	53.655	1.15571	K14514	protein ETHYLENE INSENSITIVE 3 (A)
Plant hormone signal transduction	Cluster-49959.88153	23.145	10.765	-1.74605	K14514	protein ETHYLENE INSENSITIVE 3 (A)
Plant hormone signal transduction	Cluster-49959.14065	16.835	65.94	1.3173	K14514	protein ETHYLENE INSENSITIVE 3-like (A)
Plant hormone signal transduction	Cluster-49959.57173	22.22	94.52	1.43734	K14514	protein ETHYLENE INSENSITIVE 3-like (A)
Plant hormone signal transduction	Cluster-49959.71611	6.26	0.535	-4.24676	K14514	protein ETHYLENE INSENSITIVE 3-like (A)
Plant hormone signal transduction	Cluster-49959.48252	21.645	16.44	-1.05731	K14497	protein phosphatase 2C 16-like (A)	EC:3.1.3.16]
Plant hormone signal transduction	Cluster-49959.48254	0.57	6.18	2.77329	K14497	protein phosphatase 2C 16-like (A)	EC:3.1.3.16]
Plant hormone signal transduction	Cluster-49959.48257	3.545	26.225	2.22242	K14497	protein phosphatase 2C 16-like (A)	EC:3.1.3.16]
Plant hormone signal transduction	Cluster-49959.48258	5.12	44.06	2.43842	K14497	protein phosphatase 2C 16-like (A)	EC:3.1.3.16]
Plant hormone signal transduction	Cluster-66007.0	2.125	0.58	-2.5295	K14497	protein phosphatase 2C 16-like (A)	EC:3.1.3.16]
Plant hormone signal transduction	Cluster-49959.40825	2.065	45.855	3.76356	K14497	protein phosphatase 2C 37 (A)	EC:3.1.3.16]
Plant hormone signal transduction	Cluster-49959.58790	3.825	36.285	2.56049	K14497	protein phosphatase 2C 37 (A)	EC:3.1.3.16]
Plant hormone signal transduction	Cluster-31214.2	1.925	0.075	-5.3769	K14497	protein phosphatase 2C 37-like (A)	EC:3.1.3.16]
Plant hormone signal transduction	Cluster-49959.6983	10.39	35.425	1.12423	K14497	protein phosphatase 2C 37-like (A)	EC:3.1.3.16]
Plant hormone signal transduction	Cluster-67114.2	2.02	0.055	-5.70663	K14497	protein phosphatase 2C 37-like (A)	EC:3.1.3.16]
Plant hormone signal transduction	Cluster-67114.3	1.82	0.13	-4.40776	K14497	protein phosphatase 2C 37-like (A)	EC:3.1.3.16]
Plant hormone signal transduction	Cluster-49959.48901	45.715	0.295	-7.87395	K13464	protein TIFY 10a-like (A)
Plant hormone signal transduction	Cluster-49959.49141	150.575	0	-14.2853	K13464	protein TIFY 10a-like (A)
Plant hormone signal transduction	Cluster-49959.56370	426.095	97.17	-2.77844	K13464	protein TIFY 10a-like (A)
Plant hormone signal transduction	Cluster-49959.72424	108.125	20.635	-3.01942	K13464	protein TIFY 10a-like (A)
Plant hormone signal transduction	Cluster-49959.72425	34.815	1.585	-5.10475	K13464	protein TIFY 10a-like (A)
Plant hormone signal transduction	Cluster-49959.72426	42.8	7.05	-3.25082	K13464	protein TIFY 10a-like (A)
Plant hormone signal transduction	Cluster-49959.79232	18.19	0	-10.5909	K13464	protein TIFY 10a-like (A)
Plant hormone signal transduction	Cluster-49959.88942	43.965	0	-11.4163	K13464	protein TIFY 10a-like (A)
Plant hormone signal transduction	Cluster-49959.35421	76.225	0	-13.7911	K13464	protein TIFY 10A-like isoform X1 (A)
Plant hormone signal transduction	Cluster-49959.41547	6.295	2.71	-1.85914	K13464	protein TIFY 10A-like isoform X1 (A)
Plant hormone signal transduction	Cluster-49959.48894	254.155	6.385	-5.9624	K13464	protein TIFY 10A-like isoform X1 (A)
Plant hormone signal transduction	Cluster-49959.48895	16.065	0	-11.2524	K13464	protein TIFY 10A-like isoform X1 (A)
Plant hormone signal transduction	Cluster-49959.52348	8.83	1.625	-3.02661	K13464	protein TIFY 10A-like isoform X1 (A)
Plant hormone signal transduction	Cluster-49959.52353	106.02	0	-12.5022	K13464	protein TIFY 10A-like isoform X1 (A)
Plant hormone signal transduction	Cluster-49959.52354	18.73	5.1	-2.52828	K13464	protein TIFY 10A-like isoform X1 (A)
Plant hormone signal transduction	Cluster-49959.74124	3.505	0.005	-9.99208	K13464	protein TIFY 10A-like isoform X1 (A)
Plant hormone signal transduction	Cluster-49959.74125	441.57	51.955	-3.73423	K13464	protein TIFY 10A-like isoform X1 (A)
Plant hormone signal transduction	Cluster-49959.41677	20.9	0.395	-6.37094	K13464	protein TIFY 10B-like (A)
Plant hormone signal transduction	Cluster-49959.49458	30.54	1.09	-5.43926	K13464	protein TIFY 10B-like (A)
Plant hormone signal transduction	Cluster-49959.49459	20.56	0.805	-5.29954	K13464	protein TIFY 10B-like (A)
Plant hormone signal transduction	Cluster-49959.49462	12.89	0.47	-5.4189	K13464	protein TIFY 10B-like (A)
Plant hormone signal transduction	Cluster-49959.51670	7.19	0	-9.15482	K13464	protein TIFY 10B-like (A)
Plant hormone signal transduction	Cluster-49959.51674	124.315	6.11	-5.01483	K13464	protein TIFY 10B-like (A)
Plant hormone signal transduction	Cluster-49959.56011	11.395	0	-11.3951	K13464	protein TIFY 10B-like (A)
Plant hormone signal transduction	Cluster-49959.66252	68.425	3.345	-5.01839	K13464	protein TIFY 10B-like (A)
Plant hormone signal transduction	Cluster-49959.66255	15.61	0.465	-5.73718	K13464	protein TIFY 10B-like (A)
Plant hormone signal transduction	Cluster-49959.66257	14.105	0.355	-5.92598	K13464	protein TIFY 10B-like (A)
Plant hormone signal transduction	Cluster-49959.66259	3.28	0	-9.21239	K13464	protein TIFY 10B-like (A)
Plant hormone signal transduction	Cluster-49959.83562	4.25	0	-9.58731	K13464	protein TIFY 10B-like (A)
Plant hormone signal transduction	Cluster-49959.92348	2.9	0	-9.0595	K13464	protein TIFY 10B-like (A)
Plant hormone signal transduction	Cluster-49959.66253	3.755	0.14	-5.40571	K13464	protein TIFY 10b-like isoform X1 (A)
Plant hormone signal transduction	Cluster-49959.38417	15.06	6.225	-1.92794	K13464	protein TIFY 6B (A)
Plant hormone signal transduction	Cluster-49959.47740	82.11	21.485	-2.58271	K13464	protein TIFY 6B (A)
Plant hormone signal transduction	Cluster-49959.47741	5.23	0.02	-7.90246	K13464	protein TIFY 6B (A)
Plant hormone signal transduction	Cluster-49959.47742	9.795	5.025	-1.63316	K13464	protein TIFY 6B (A)
Plant hormone signal transduction	Cluster-49959.60755	0	1.515	7.18661	K13464	protein TIFY 6B (A)
Plant hormone signal transduction	Cluster-61864.1	4.705	1.055	-2.8127	K13464	protein TIFY 6B isoform X1 (A)
Plant hormone signal transduction	Cluster-61864.2	5.17	0.895	-3.20598	K13464	protein TIFY 6B isoform X1 (A)
Plant hormone signal transduction	Cluster-49959.32582	0.74	0.14	-3.06697	K13464	protein TIFY 7 isoform X2 (A)
Plant hormone signal transduction	Cluster-49959.32584	5.045	1.85	-2.10459	K13464	protein TIFY 7 isoform X2 (A)
Plant hormone signal transduction	Cluster-49959.32587	5.085	25.045	1.63584	K13464	protein TIFY 7 isoform X2 (A)
Plant hormone signal transduction	Cluster-49959.32588	1.935	0.225	-3.68192	K13464	protein TIFY 7 isoform X2 (A)
Plant hormone signal transduction	Cluster-49959.88091	41.505	12.03	-2.42834	K13464	protein TIFY 7 isoform X2 (A)
Plant hormone signal transduction	Cluster-49959.53550	144.9	0	-11.9992	K13464	protein TIFY 9-like isoform X1 (A)
Plant hormone signal transduction	Cluster-49959.17331	4.765	15.715	1.06713	K14485	protein TRANSPORT INHIBITOR RESPONSE 1 (A)
Plant hormone signal transduction	Cluster-49959.78590	3.17	22.585	2.17213	K14485	protein TRANSPORT INHIBITOR RESPONSE 1-like (A)
Plant hormone signal transduction	Cluster-49959.78591	13.9	167.94	2.94241	K14485	protein TRANSPORT INHIBITOR RESPONSE 1-like (A)
Plant hormone signal transduction	Cluster-49959.78592	4.71	122.77	4.14462	K14485	protein TRANSPORT INHIBITOR RESPONSE 1-like (A)
Plant hormone signal transduction	Cluster-49959.78595	3.645	36.565	2.64944	K14485	protein TRANSPORT INHIBITOR RESPONSE 1-like (A)
Plant hormone signal transduction	Cluster-49959.78596	1.44	17.145	2.87293	K14485	protein TRANSPORT INHIBITOR RESPONSE 1-like (A)
Plant hormone signal transduction	Cluster-49959.78598	1.035	19.21	3.54268	K14485	protein TRANSPORT INHIBITOR RESPONSE 1-like (A)
Plant hormone signal transduction	Cluster-1408.0	0	1.525	7.21507	K14487	putative indole-3-acetic acid-amido synthetase GH3.9 (A)
Plant hormone signal transduction	Cluster-16839.0	0	1.75	7.69548	K14492	response regulator, putative (A)
Plant hormone signal transduction	Cluster-49959.66417	0.5	21.05	4.75186	K14510	serine/threonine-protein kinase CTR1 (A)	EC:2.7.11.1]
Plant hormone signal transduction	Cluster-51440.0	0.64	3.07	1.62264	K14510	serine/threonine-protein kinase CTR1 (A)	EC:2.7.11.1]
Plant hormone signal transduction	Cluster-49959.45916	3.305	11.325	1.12822	K14510	serine/threonine-protein kinase CTR1 isoform X1 (A)	EC:2.7.11.1]
Plant hormone signal transduction	Cluster-49959.61794	18.075	13.485	-1.06749	K14510	serine/threonine-protein kinase CTR1-like (A)	EC:2.7.11.1]
Plant hormone signal transduction	Cluster-49959.66852	0.945	0	-9.19373	K14510	serine/threonine-protein kinase CTR1-like (A)	EC:2.7.11.1]
Plant hormone signal transduction	Cluster-49959.83164	7.37	43.81	1.91793	K14510	serine/threonine-protein kinase CTR1-like (A)	EC:2.7.11.1]
Plant hormone signal transduction	Cluster-49959.79910	35.555	15.36	-1.91857	K14510	serine/threonine-protein kinase CTR1-like isoform X1 (A)	EC:2.7.11.1]
Plant hormone signal transduction	Cluster-49959.30522	3.765	0	-8.71279	K14510	serine/threonine-protein kinase EDR1-like isoform X1 (A)	EC:2.7.11.1]
Plant hormone signal transduction	Cluster-46225.0	0	1.36	6.72451	K14498	Serine/threonine-protein kinase SAPK10 (A)	EC:2.7.11.1]
Plant hormone signal transduction	Cluster-49959.37652	30.25	9.47	-2.32973	K14498	serine/threonine-protein kinase SAPK10 (A)	EC:2.7.11.1]
Plant hormone signal transduction	Cluster-49959.37656	5.08	0	-8.15522	K14498	serine/threonine-protein kinase SAPK10 (A)	EC:2.7.11.1]
Plant hormone signal transduction	Cluster-49959.37658	14.155	69.745	1.62471	K14498	serine/threonine-protein kinase SAPK10 (A)	EC:2.7.11.1]
Plant hormone signal transduction	Cluster-49959.39980	6.14	54.42	2.49538	K14498	serine/threonine-protein kinase SAPK10 (A)	EC:2.7.11.1]
Plant hormone signal transduction	Cluster-49959.66654	0	7.265	7.49023	K14498	serine/threonine-protein kinase SAPK2 (A)	EC:2.7.11.1]
Plant hormone signal transduction	Cluster-49959.58320	17.25	92.405	1.77653	K14498	serine/threonine-protein kinase SRK2A (A)	EC:2.7.11.1]
Plant hormone signal transduction	Cluster-49959.64471	14.265	1.085	-4.31386	K14498	serine/threonine-protein kinase SRK2A (A)	EC:2.7.11.1]
Plant hormone signal transduction	Cluster-49959.38662	9.18	37.365	1.36295	K14498	serine/threonine-protein kinase SRK2A-like (A)	EC:2.7.11.1]
Plant hormone signal transduction	Cluster-49959.48675	1.48	22.2	3.21016	K14498	serine/threonine-protein kinase SRK2A-like (A)	EC:2.7.11.1]
Plant hormone signal transduction	Cluster-49959.53755	0.695	0	-7.94567	K14498	serine/threonine-protein kinase SRK2A-like (A)	EC:2.7.11.1]
Plant hormone signal transduction	Cluster-49959.58022	4.845	0	-10.526	K14498	serine/threonine-protein kinase SRK2A-like (A)	EC:2.7.11.1]
Plant hormone signal transduction	Cluster-42402.1	36.015	9.5	-2.55139	K14498	serine/threonine-protein kinase SRK2E isoform X1 (A)	EC:2.7.11.1]
Plant hormone signal transduction	Cluster-49959.90208	4.8	0.03	-7.765	K14498	serine/threonine-protein kinase SRK2E isoform X1 (A)	EC:2.7.11.1]
Plant hormone signal transduction	Cluster-49959.53909	470.765	57.95	-3.67425	K14502	shaggy-related protein kinase eta (A)	EC:2.7.11.1]
Plant hormone signal transduction	Cluster-49959.58175	36.07	143.055	1.32943	K14502	shaggy-related protein kinase eta (A)	EC:2.7.11.1]
Plant hormone signal transduction	Cluster-49959.46778	0	0.515	6.96858	K14502	shaggy-related protein kinase eta isoform X1 (A)	EC:2.7.11.1]
Plant hormone signal transduction	Cluster-49959.35699	0.555	4.93	2.51356	K14502	shaggy-related protein kinase zeta-like (A)	EC:2.7.11.1]
Plant hormone signal transduction	Cluster-49959.58023	0	4.625	7.41804	K14498	SnRK2.4; serine/threonine-protein kinase SRK2B-like (A)	EC:2.7.11.1]
Plant hormone signal transduction	Cluster-49959.104525	42.745	10.2	-2.72449	K13416	somatic embryogenesis receptor kinase 4-like isoform X1 (A)	EC:2.7.10.1 2.7.11.1]
Plant hormone signal transduction	Cluster-16199.4	0.46	6.165	3.07807	K13415	systemin receptor SR160 (A)	EC:2.7.10.1 2.7.11.1]
Plant hormone signal transduction	Cluster-49959.100988	10.93	2.15	-3.00291	K13415	systemin receptor SR160 (A)	EC:2.7.10.1 2.7.11.1]
Plant hormone signal transduction	Cluster-49959.60150	1.79	6.265	1.16012	K13415	systemin receptor SR160 (A)	EC:2.7.10.1 2.7.11.1]
Plant hormone signal transduction	Cluster-49959.60515	8.26	4.895	-1.40303	K13415	systemin receptor SR160 (A)	EC:2.7.10.1 2.7.11.1]
Plant hormone signal transduction	Cluster-49959.60516	0	12.505	10.4979	K13415	systemin receptor SR160 (A)	EC:2.7.10.1 2.7.11.1]
Plant hormone signal transduction	Cluster-49959.63087	1.095	6.65	1.94838	K13415	systemin receptor SR160 (A)	EC:2.7.10.1 2.7.11.1]
Plant hormone signal transduction	Cluster-49959.78788	1.94	9.485	1.66874	K13415	systemin receptor SR160 (A)	EC:2.7.10.1 2.7.11.1]
Plant hormone signal transduction	Cluster-49959.83863	18.065	6.485	-2.10619	K13415	systemin receptor SR160 (A)	EC:2.7.10.1 2.7.11.1]
Plant hormone signal transduction	Cluster-20616.1	0	4.52	6.90029	K13415	systemin receptor SR160-like (A)	EC:2.7.10.1 2.7.11.1]
Plant hormone signal transduction	Cluster-49959.100989	15.825	6.545	-1.93823	K13415	systemin receptor SR160-like (A)	EC:2.7.10.1 2.7.11.1]
Plant hormone signal transduction	Cluster-49959.109538	0.385	5.595	3.2371	K13415	systemin receptor SR160-like (A)	EC:2.7.10.1 2.7.11.1]
Plant hormone signal transduction	Cluster-49959.32840	7.715	0	-11.4062	K13415	systemin receptor SR160-like (A)	EC:2.7.10.1 2.7.11.1]
Plant hormone signal transduction	Cluster-49959.61513	0	3.41	9.62758	K13415	systemin receptor SR160-like (A)	EC:2.7.10.1 2.7.11.1]
Plant hormone signal transduction	Cluster-49959.77998	6.59	21.745	1.08638	K13415	systemin receptor SR160-like (A)	EC:2.7.10.1 2.7.11.1]
Plant hormone signal transduction	Cluster-49959.82337	12.245	0.43	-5.44663	K13415	systemin receptor SR160-like (A)	EC:2.7.10.1 2.7.11.1]
Plant hormone signal transduction	Cluster-49959.99378	4.26	0.9	-2.9195	K13415	systemin receptor SR160-like (A)	EC:2.7.10.1 2.7.11.1]
Plant hormone signal transduction	Cluster-55312.0	0.015	2.405	6.32186	K13415	systemin receptor SR160-like (A)	EC:2.7.10.1 2.7.11.1]
Plant hormone signal transduction	Cluster-68395.1	0	0.855	7.02142	K13415	systemin receptor SR160-like (A)	EC:2.7.10.1 2.7.11.1]
Plant hormone signal transduction	Cluster-21129.0	11.11	2.33	-2.89373	K14431	transcription factor HBP-1b(c38)-like (A)
Plant hormone signal transduction	Cluster-21449.0	15.86	0	-11.2741	K13422	transcription factor MYC2 (A)
Plant hormone signal transduction	Cluster-49959.45017	0.925	21.845	3.8714	K13422	transcription factor MYC2 (A)
Plant hormone signal transduction	Cluster-49959.4629	3.745	0	-9.22425	K13422	transcription factor MYC2 (A)
Plant hormone signal transduction	Cluster-49959.69009	9.055	0.715	-4.33583	K13422	transcription factor MYC2 (A)
Plant hormone signal transduction	Cluster-49959.69011	11.985	5.345	-1.80396	K13422	transcription factor MYC2 (A)
Plant hormone signal transduction	Cluster-49959.84695	11.7	0	-10.6588	K13422	transcription factor MYC2 (A)
Plant hormone signal transduction	Cluster-49959.86725	3.165	0	-8.77414	K13422	transcription factor MYC2 (A)
Plant hormone signal transduction	Cluster-1436.0	0.02	2.095	5.79087	K13422	transcription factor MYC2-like (A)
Plant hormone signal transduction	Cluster-25396.2	0	3.155	6.64119	K13422	transcription factor MYC2-like (A)
Plant hormone signal transduction	Cluster-45358.0	0	3.08	7.4344	K13422	transcription factor MYC2-like (A)
Plant hormone signal transduction	Cluster-49959.45790	2.215	0.165	-4.24156	K13422	transcription factor MYC2-like (A)
Plant hormone signal transduction	Cluster-49959.47810	57.3	17.05	-2.39004	K13422	transcription factor MYC2-like (A)
Plant hormone signal transduction	Cluster-49959.54096	24.71	3.895	-3.31092	K13422	transcription factor MYC2-like (A)
Plant hormone signal transduction	Cluster-49959.54099	40.51	0	-14.2561	K13422	transcription factor MYC2-like (A)
Plant hormone signal transduction	Cluster-49959.54112	26.765	6.05	-2.80764	K13422	transcription factor MYC2-like (A)
Plant hormone signal transduction	Cluster-49959.65108	71.23	15.845	-2.8363	K13422	transcription factor MYC2-like (A)
Plant hormone signal transduction	Cluster-49959.75112	43.03	6.85	-3.29168	K13422	transcription factor MYC2-like (A)
Plant hormone signal transduction	Cluster-49959.76027	41.09	3.985	-4.01066	K13422	transcription factor MYC2-like (A)
Plant hormone signal transduction	Cluster-49959.76461	27.01	1.4	-4.95399	K13422	transcription factor MYC2-like (A)
Plant hormone signal transduction	Cluster-49959.76955	1.42	5.335	1.26807	K13422	transcription factor MYC2-like (A)
Plant hormone signal transduction	Cluster-58953.2	4.045	0	-8.65502	K13422	transcription factor MYC2-like (A)
Plant hormone signal transduction	Cluster-68165.0	0.095	4.825	4.94544	K13422	transcription factor MYC2-like (A)
Plant hormone signal transduction	Cluster-68165.1	0	1.785	7.20502	K13422	transcription factor MYC2-like (A)
Plant hormone signal transduction	Cluster-49959.61272	8.17	0	-11.0854	K13422	transcription factor MYC3-like (A)
Plant hormone signal transduction	Cluster-49959.83726	4.44	0.06	-6.94327	K13422	transcription factor MYC3-like (A)
Plant hormone signal transduction	Cluster-49959.83727	6.6	0	-9.9696	K13422	transcription factor MYC3-like (A)
Plant hormone signal transduction	Cluster-49959.19686	45.29	0	-12.8742	K13422	transcription factor MYC3-like isoform X1 (A)
Plant hormone signal transduction	Cluster-49959.31917	6.88	0	-10.2441	K13422	transcription factor MYC3-like isoform X1 (A)
Plant hormone signal transduction	Cluster-49959.35016	3.425	0.325	-4.13689	K13422	transcription factor MYC3-like isoform X1 (A)
Plant hormone signal transduction	Cluster-49959.4638	48.4	0	-12.05	K13422	transcription factor MYC3-like isoform X1 (A)
Plant hormone signal transduction	Cluster-49959.48455	61.505	3.92	-4.59958	K13422	transcription factor MYC3-like isoform X1 (A)
Plant hormone signal transduction	Cluster-49959.83723	24.88	3.2	-3.62555	K13422	transcription factor MYC3-like isoform X1 (A)
Plant hormone signal transduction	Cluster-49959.83728	30.885	0.09	-9.04353	K13422	transcription factor MYC3-like isoform X1 (A)
Plant hormone signal transduction	Cluster-39186.1	1.21	0	-7.75957	K13422	transcription factor MYC4-like (A)
Plant hormone signal transduction	Cluster-49959.102995	26.44	0.045	-9.73428	K13422	transcription factor MYC4-like (A)
Plant hormone signal transduction	Cluster-49959.102996	16.435	0	-11.5261	K13422	transcription factor MYC4-like (A)
Plant hormone signal transduction	Cluster-49959.113174	5.345	32.8	1.95749	K13422	transcription factor MYC4-like (A)
Plant hormone signal transduction	Cluster-49959.33335	0	3.08	7.23661	K13422	transcription factor MYC4-like (A)
Plant hormone signal transduction	Cluster-49959.52226	1.445	0	-7.99734	K13422	transcription factor MYC4-like (A)
Plant hormone signal transduction	Cluster-49959.56349	93.95	14.93	-3.30546	K13422	transcription factor MYC4-like (A)
Plant hormone signal transduction	Cluster-41234.1	0	1.265	7.34661	K12126	transcription factor PIF3 isoform X1 (A)
Plant hormone signal transduction	Cluster-49959.39347	40.985	18.515	-1.7807	K16189	transcription factor PIF4 (A)
Plant hormone signal transduction	Cluster-49959.97476	0.09	29.32	7.77272	K16189	transcription factor PIF4 (A)
Plant hormone signal transduction	Cluster-16911.0	0	5.85	8.33762	K16189	transcription factor PIF4-like isoform X1 (A)
Plant hormone signal transduction	Cluster-16377.0	3.135	20.885	2.10636	K14431	transcription factor TGA1 (A)
Plant hormone signal transduction	Cluster-49959.9396	0.765	6.345	2.4357	K14431	transcription factor TGA1 (A)
Plant hormone signal transduction	Cluster-49959.9398	0.105	1.53	3.28837	K14431	transcription factor TGA1 (A)
Plant hormone signal transduction	Cluster-27452.0	0.025	2.675	6.13364	K14431	transcription factor TGA2 (A)
Plant hormone signal transduction	Cluster-35438.0	0.105	5.045	4.78329	K14431	transcription factor TGA2 (A)
Plant hormone signal transduction	Cluster-45911.0	1.91	10.285	1.76944	K14431	transcription factor TGA3-like (A)
Plant hormone signal transduction	Cluster-32066.0	0.03	1.915	5.93205	K14431	transcription factor TGA4-like (A)
Plant hormone signal transduction	Cluster-16158.0	7.385	1.93	-2.58102	K14431	transcription factor TGA7, putative (A)
Plant hormone signal transduction	Cluster-33812.0	1.795	0	-8.86803	K14431	transcription factor TGA7, putative (A)
Plant hormone signal transduction	Cluster-49959.13261	1.62	0.36	-2.78257	K14431	transcription factor TGA7, putative (A)
Plant hormone signal transduction	Cluster-49959.82218	19.55	4.435	-2.79909	K14431	transcription factor TGA7, putative (A)
Plant hormone signal transduction	Cluster-22192.0	0	1.705	7.73279	K14491	two-component response regulator ARR12 (A)
Plant hormone signal transduction	Cluster-49959.108267	2.705	20.59	2.27159	K14491	two-component response regulator ARR12 (A)
Plant hormone signal transduction	Cluster-49959.110680	0	2.385	7.76291	K14491	two-component response regulator ARR12 (A)
Plant hormone signal transduction	Cluster-49959.72633	2.855	15.98	1.82586	K14491	two-component response regulator ARR12 (A)
Plant hormone signal transduction	Cluster-49959.73539	3.755	24.445	2.05523	K14491	two-component response regulator ARR12 (A)
Plant hormone signal transduction	Cluster-49959.2758	0	1.51	7.30255	K14491	two-component response regulator ARR2 isoform X1 (A)
Plant hormone signal transduction	Cluster-49959.84506	16.375	4.66	-2.44119	K14491	two-component response regulator ARR2 isoform X1 (A)
Plant hormone signal transduction	Cluster-49959.65200	10.845	0	-10.2866	K14491	two-component response regulator ORR21 (A)
Plant hormone signal transduction	Cluster-49959.65205	10.225	46.465	1.56237	K14491	two-component response regulator ORR21 (A)
Plant hormone signal transduction	Cluster-49959.65210	8.63	0.32	-5.43822	K14491	two-component response regulator ORR21 (A)
Plant hormone signal transduction	Cluster-49959.25615	7.055	64.87	2.49195	K14491	two-component response regulator ORR22 (A)
Plant hormone signal transduction	Cluster-49959.61206	2.2	19.17	2.45848	K14491	two-component response regulator ORR22 (A)
Plant hormone signal transduction	Cluster-49959.63305	1.505	76.52	5.02685	K14491	two-component response regulator ORR22 (A)
Plant hormone signal transduction	Cluster-49959.45515	6.84	97.065	3.17996	K14491	two-component response regulator ORR23 (A)
Plant hormone signal transduction	Cluster-49959.102232	0	2.475	7.47517	K14491	two-component response regulator ORR24 (A)
Plant hormone signal transduction	Cluster-49959.13014	0.745	9.175	2.98266	K14491	two-component response regulator ORR24 (A)
Plant hormone signal transduction	Cluster-49959.64416	0	2.32	8.49515	K14491	two-component response regulator ORR24 (A)
Plant hormone signal transduction	Cluster-49959.87097	0	4.56	7.36082	K14491	two-component response regulator ORR24 (A)
Plant hormone signal transduction	Cluster-50568.0	3.94	0.675	-3.20125	K14491	two-component response regulator ORR24 (A)
Plant hormone signal transduction	Cluster-50568.2	5.055	1.265	-2.64731	K14491	two-component response regulator ORR24 (A)
Plant hormone signal transduction	Cluster-49959.16960	4.585	0	-9.87242	K14491	two-component response regulator ORR24-like (A)
Plant hormone signal transduction	Cluster-49959.43921	0	34.905	10.9164	K14491	two-component response regulator ORR24-like (A)
Plant hormone signal transduction	Cluster-49959.54198	3.62	33.45	2.53777	K14491	two-component response regulator ORR24-like (A)
Plant hormone signal transduction	Cluster-23330.0	2.195	0.115	-4.98161	K14492	two-component response regulator ORR9 (A)
Plant hormone signal transduction	Cluster-49959.37325	4.165	0	-9.42364	K14492	two-component response regulator ORR9 (A)
Plant hormone signal transduction	Cluster-49959.51808	0	3.485	6.72059	K14492	two-component response regulator ORR9 (A)
Plant hormone signal transduction	Cluster-27832.0	0.955	0	-8.16036	K14506	uncharacterized LOC109115461 (A)	EC:6.3.2.52]
Plant hormone signal transduction	Cluster-49959.92779	2.735	12.095	1.52554	K14506	uncharacterized LOC109115461 (A)	EC:6.3.2.52]
Plant hormone signal transduction	Cluster-49959.112325	1.615	8.935	1.80426	K13415	uncharacterized protein LOC103413440 isoform X1 (A)	EC:2.7.10.1 2.7.11.1]
Plant hormone signal transduction	Cluster-49959.13407	0.665	4.935	2.24353	K13415	uncharacterized protein LOC103413440 isoform X1 (A)	EC:2.7.10.1 2.7.11.1]
Plant hormone signal transduction	Cluster-49959.32608	6.285	0.095	-6.72781	K13415	uncharacterized protein LOC103413440 isoform X1 (A)	EC:2.7.10.1 2.7.11.1]
Plant hormone signal transduction	Cluster-49959.32631	0	2.295	7.91973	K13415	uncharacterized protein LOC103413440 isoform X1 (A)	EC:2.7.10.1 2.7.11.1]
Plant hormone signal transduction	Cluster-49959.34816	8.465	3.805	-1.79928	K13415	uncharacterized protein LOC103413440 isoform X1 (A)	EC:2.7.10.1 2.7.11.1]
Plant hormone signal transduction	Cluster-49959.63676	39.435	30.475	-1.03811	K13415	uncharacterized protein LOC103413440 isoform X1 (A)	EC:2.7.10.1 2.7.11.1]
Plant hormone signal transduction	Cluster-49959.78920	15.945	3.205	-2.97838	K13415	uncharacterized protein LOC103413440 isoform X1 (A)	EC:2.7.10.1 2.7.11.1]
Plant hormone signal transduction	Cluster-49959.91369	18.515	0.16	-7.5852	K13415	uncharacterized protein LOC103413440 isoform X1 (A)	EC:2.7.10.1 2.7.11.1]
Plant hormone signal transduction	Cluster-49959.91555	0.2	5	3.88776	K13415	uncharacterized protein LOC103413440 isoform X1 (A)	EC:2.7.10.1 2.7.11.1]
Plant hormone signal transduction	Cluster-51006.0	0	7.18	7.30516	K14488	uncharacterized protein LOC105178371 (A)
Plant hormone signal transduction	Cluster-49959.106232	0.115	5.96	4.86054	K12126	uncharacterized protein LOC107912232 (A)
Plant hormone signal transduction	Cluster-16062.0	19.52	12.05	-1.3543	K12126	uncharacterized protein LOC108474109 (A)
Plant hormone signal transduction	Cluster-49959.79750	13.95	0.435	-5.642	K12126	uncharacterized protein LOC108474109 (A)
Plant hormone signal transduction	Cluster-49959.80654	26.62	11.975	-1.79349	K12126	uncharacterized protein LOC108474109 (A)
Plant hormone signal transduction	Cluster-24135.0	0	5.515	6.99605	K14500	uncharacterized protein LOC108834630 (A)	EC:2.7.11.1]
Plant hormone signal transduction	Cluster-49959.60580	8.395	3.415	-1.92033	K14500	uncharacterized protein LOC108834630 (A)	EC:2.7.11.1]
Plant hormone signal transduction	Cluster-49959.83214	9.075	30.355	1.10023	K14488	uncharacterized protein LOC110273994 (A)
Plant hormone signal transduction	Cluster-49959.2000	1.525	0	-8.93021	K13422	uncharacterized protein LOC112027245 (A)
Plant hormone signal transduction	Cluster-49959.73428	0	3.04	7.71862	K13422	uncharacterized protein LOC112027245 (A)
Plant hormone signal transduction	Cluster-49959.99736	0	4.035	6.58326	K13422	uncharacterized protein LOC112027245 (A)
Plant hormone signal transduction	Cluster-49959.111515	2.045	0.12	-4.75314	K13422	uncharacterized protein LOC112027257 (A)
Plant hormone signal transduction	Cluster-49959.45279	1.53	0	-8.46655	K13422	uncharacterized protein LOC112027257 (A)
Plant hormone signal transduction	Cluster-61427.0	0	1.33	6.61694	K13422	uncharacterized protein LOC112027257 (A)
Plant hormone signal transduction	Cluster-24235.0	2.47	0.06	-6.05541	K14494	uncharacterized protein LOC18107191 (A)
Plant hormone signal transduction	Cluster-33991.1	0.77	0.02	-6.14566	K14494	uncharacterized protein LOC18107191 (A)
Plant hormone signal transduction	Cluster-49959.26615	1.05	0	-7.87785	K14494	uncharacterized protein LOC18107191 (A)
Plant hormone signal transduction	Cluster-49959.68331	2.31	0.035	-6.54315	K14494	uncharacterized protein LOC18107191 (A)
Starch and sucrose metabolism	Cluster-23149.0	0	3.095	10.0945	K00695	sucrose synthase (A)	EC:2.4.1.13
Starch and sucrose metabolism	Cluster-26997.0	0.8	3.835	1.64403	K00695	sucrose synthase (A)	EC:2.4.1.13
Starch and sucrose metabolism	Cluster-49959.108122	2.175	10.295	1.60873	K00695	sucrose synthase (A)	EC:2.4.1.13
Starch and sucrose metabolism	Cluster-49959.68953	1.055	3.595	1.12032	K00695	sucrose synthase (A)	EC:2.4.1.13
Starch and sucrose metabolism	Cluster-63150.0	1.94	0.81	-1.88792	K19893	glucan endo-1,3-beta-glucosidase 5/6	EC:3.2.1.39]
Starch and sucrose metabolism	Cluster-49959.60493	0	31.465	6.85706	K01188	(RAP-DB) Os09g0490400; Beta-glucosidase 29. (A)	EC:3.2.1.21
Starch and sucrose metabolism	Cluster-49959.111808	23.025	0	-12.4135	K00700	1,4-alpha-glucan-branching enzyme 2-2, chloroplastic/amyloplastic isoform X1 (A)	EC:2.4.1.18
Starch and sucrose metabolism	Cluster-49959.44959	2.3	0.455	-3.01108	K00700	1,4-alpha-glucan-branching enzyme 2-2, chloroplastic/amyloplastic isoform X1 (A)	EC:2.4.1.18
Starch and sucrose metabolism	Cluster-49959.53717	2.175	0.645	-2.39059	K00700	1,4-alpha-glucan-branching enzyme 2-2, chloroplastic/amyloplastic isoform X1 (A)	EC:2.4.1.18
Starch and sucrose metabolism	Cluster-49959.70826	35.17	8.595	-2.67309	K00700	1,4-alpha-glucan-branching enzyme 2-2, chloroplastic/amyloplastic isoform X1 (A)	EC:2.4.1.18
Starch and sucrose metabolism	Cluster-49959.75530	4.475	1.485	-2.25894	K00700	1,4-alpha-glucan-branching enzyme 2-2, chloroplastic/amyloplastic isoform X1 (A)	EC:2.4.1.18
Starch and sucrose metabolism	Cluster-49959.78736	43.45	4.735	-3.83854	K00700	1,4-alpha-glucan-branching enzyme 2-2, chloroplastic/amyloplastic isoform X1 (A)	EC:2.4.1.18
Starch and sucrose metabolism	Cluster-49959.74585	0.12	3.57	4.09879	K00700	1,4-alpha-glucan-branching enzyme 2-2, chloroplastic/amyloplastic-like isoform X1 (A)	EC:2.4.1.18
Starch and sucrose metabolism	Cluster-12001.0	0.465	0	-7.94409	K00700	1,4-alpha-glucan-branching enzyme 3, chloroplastic/amyloplastic (A)	EC:2.4.1.18
Starch and sucrose metabolism	Cluster-36144.0	0	0.68	7.08433	K00700	1,4-alpha-glucan-branching enzyme isoform X1 (A)	EC:2.4.1.18
Starch and sucrose metabolism	Cluster-49959.1194	0	4.5	9.53862	K00700	1,4-alpha-glucan-branching enzyme isoform X1 (A)	EC:2.4.1.18
Starch and sucrose metabolism	Cluster-49959.23617	2.91	0	-9.99215	K00700	1,4-alpha-glucan-branching enzyme isoform X1 (A)	EC:2.4.1.18
Starch and sucrose metabolism	Cluster-49959.28584	0.005	0.77	5.9085	K00700	1,4-alpha-glucan-branching enzyme isoform X1 (A)	EC:2.4.1.18
Starch and sucrose metabolism	Cluster-49959.28694	0	5.5	9.65984	K00700	1,4-alpha-glucan-branching enzyme isoform X1 (A)	EC:2.4.1.18
Starch and sucrose metabolism	Cluster-49959.13644	11.99	7.235	-1.39106	K00700	1,4-alpha-glucan-branching enzyme, chloroplastic/amyloplastic-like (A)	EC:2.4.1.18
Starch and sucrose metabolism	Cluster-49959.4359	1.395	0	-7.98222	K00700	1,4-alpha-glucan-branching enzyme, chloroplastic/amyloplastic-like (A)	EC:2.4.1.18
Starch and sucrose metabolism	Cluster-49959.13349	30.67	12.915	-1.90423	K00705	4-alpha-glucanotransferase DPE2 (A)	EC:2.4.1.25
Starch and sucrose metabolism	Cluster-49959.18302	17.565	11.375	-1.27677	K00705	4-alpha-glucanotransferase DPE2 (A)	EC:2.4.1.25
Starch and sucrose metabolism	Cluster-49959.76582	4.58	0.735	-3.27668	K00705	4-alpha-glucanotransferase DPE2 (A)	EC:2.4.1.25
Starch and sucrose metabolism	Cluster-24860.0	0	0.945	7.05883	K00705	4-alpha-glucanotransferase, chloroplastic/amyloplastic isoform X1 (A)	EC:2.4.1.25
Starch and sucrose metabolism	Cluster-58226.0	3.36	0.825	-2.68198	K00705	4-alpha-glucanotransferase, chloroplastic/amyloplastic isoform X1 (A)	EC:2.4.1.25
Starch and sucrose metabolism	Cluster-62783.0	1.915	0	-8.83264	K00705	4-alpha-glucanotransferase, chloroplastic/amyloplastic isoform X1 (A)	EC:2.4.1.25
Starch and sucrose metabolism	Cluster-49959.43213	5.795	0.215	-5.25215	K16055	alpha,alpha-trehalose-phosphate synthase [UDP-forming] 1 (A)	EC:2.4.1.15 3.1.3.12]
Starch and sucrose metabolism	Cluster-49959.43215	1.355	0	-8.80919	K16055	alpha,alpha-trehalose-phosphate synthase [UDP-forming] 1 (A)	EC:2.4.1.15 3.1.3.12]
Starch and sucrose metabolism	Cluster-49959.43222	19.5	2.665	-3.51644	K16055	alpha,alpha-trehalose-phosphate synthase [UDP-forming] 1 (A)	EC:2.4.1.15 3.1.3.12]
Starch and sucrose metabolism	Cluster-49959.43223	0	0.975	7.08314	K16055	alpha,alpha-trehalose-phosphate synthase [UDP-forming] 1 (A)	EC:2.4.1.15 3.1.3.12]
Starch and sucrose metabolism	Cluster-49959.43225	7.125	0.49	-4.49339	K16055	alpha,alpha-trehalose-phosphate synthase [UDP-forming] 1 (A)	EC:2.4.1.15 3.1.3.12]
Starch and sucrose metabolism	Cluster-49959.70327	3.79	0.035	-7.20033	K16055	alpha,alpha-trehalose-phosphate synthase [UDP-forming] 1 (A)	EC:2.4.1.15 3.1.3.12]
Starch and sucrose metabolism	Cluster-49959.76386	4.755	0.13	-5.78547	K16055	alpha,alpha-trehalose-phosphate synthase [UDP-forming] 1 (A)	EC:2.4.1.15 3.1.3.12]
Starch and sucrose metabolism	Cluster-49959.92014	17.59	3.12	-3.14562	K16055	alpha,alpha-trehalose-phosphate synthase [UDP-forming] 1 (A)	EC:2.4.1.15 3.1.3.12]
Starch and sucrose metabolism	Cluster-49959.15265	1.085	0.025	-6.03611	K16055	alpha,alpha-trehalose-phosphate synthase [UDP-forming] 1-like (A)	EC:2.4.1.15 3.1.3.12]
Starch and sucrose metabolism	Cluster-57279.1	6.27	23.79	1.26644	K16055	alpha,alpha-trehalose-phosphate synthase [UDP-forming] 5 isoform X1 (A)	EC:2.4.1.15 3.1.3.12]
Starch and sucrose metabolism	Cluster-57279.2	0	7.46	10.6258	K16055	alpha,alpha-trehalose-phosphate synthase [UDP-forming] 5 isoform X1 (A)	EC:2.4.1.15 3.1.3.12]
Starch and sucrose metabolism	Cluster-49959.50052	2.63	8.82	1.12095	K16055	alpha,alpha-trehalose-phosphate synthase [UDP-forming] 6 (A)	EC:2.4.1.15 3.1.3.12]
Starch and sucrose metabolism	Cluster-49959.55836	7.025	3.555	-1.61615	K16055	alpha,alpha-trehalose-phosphate synthase [UDP-forming] 6 (A)	EC:2.4.1.15 3.1.3.12]
Starch and sucrose metabolism	Cluster-49959.76103	6.44	32.745	1.67371	K16055	alpha,alpha-trehalose-phosphate synthase [UDP-forming] 6 (A)	EC:2.4.1.15 3.1.3.12]
Starch and sucrose metabolism	Cluster-22377.0	0.34	2.235	2.03999	K00688	alpha-1,4 glucan phosphorylase L-1 isozyme, chloroplastic/amyloplastic (A)	EC:2.4.1.1
Starch and sucrose metabolism	Cluster-49959.92125	6.175	0.155	-5.98592	K00688	alpha-1,4 glucan phosphorylase L-2 isozyme, chloroplastic/amyloplastic (A)	EC:2.4.1.1
Starch and sucrose metabolism	Cluster-58680.1	2.36	0.25	-3.94717	K00688	alpha-1,4 glucan phosphorylase L-2 isozyme, chloroplastic/amyloplastic (A)	EC:2.4.1.1
Starch and sucrose metabolism	Cluster-49959.108147	4.505	42.165	2.56003	K01176	alpha-amylase (A)	EC:3.2.1.1
Starch and sucrose metabolism	Cluster-49959.108158	0	1.39	7.10492	K01176	alpha-amylase (A)	EC:3.2.1.1
Starch and sucrose metabolism	Cluster-49959.37589	15.14	0	-10.3995	K01176	alpha-amylase 3, chloroplastic (A)	EC:3.2.1.1
Starch and sucrose metabolism	Cluster-49959.47179	161.835	15.78	-4.02082	K01176	alpha-amylase 3, chloroplastic (A)	EC:3.2.1.1
Starch and sucrose metabolism	Cluster-49959.49407	56.495	0	-11.8667	K01176	alpha-amylase 3, chloroplastic (A)	EC:3.2.1.1
Starch and sucrose metabolism	Cluster-49959.54769	140.85	11.08	-4.31508	K01176	alpha-amylase 3, chloroplastic (A)	EC:3.2.1.1
Starch and sucrose metabolism	Cluster-49959.55034	12.225	0	-9.70635	K01176	alpha-amylase 3, chloroplastic (A)	EC:3.2.1.1
Starch and sucrose metabolism	Cluster-49959.56855	65.59	15.91	-2.70738	K01176	alpha-amylase 3, chloroplastic (A)	EC:3.2.1.1
Starch and sucrose metabolism	Cluster-49959.57875	5.475	2.815	-1.61991	K01176	alpha-amylase 3, chloroplastic (A)	EC:3.2.1.1
Starch and sucrose metabolism	Cluster-49959.65173	417.71	47.37	-3.79777	K01176	alpha-amylase 3, chloroplastic (A)	EC:3.2.1.1
Starch and sucrose metabolism	Cluster-49959.71032	96.375	20.175	-2.91611	K01176	alpha-amylase 3, chloroplastic (A)	EC:3.2.1.1
Starch and sucrose metabolism	Cluster-49959.76131	22.64	0.4	-6.44515	K01176	alpha-amylase 3, chloroplastic (A)	EC:3.2.1.1
Starch and sucrose metabolism	Cluster-49959.51294	12.025	0	-10.0128	K01176	alpha-amylase 3, chloroplastic-like isoform X1 (A)	EC:3.2.1.1
Starch and sucrose metabolism	Cluster-49959.84891	20.33	3.615	-3.16217	K01176	alpha-amylase isozyme 2A (A)	EC:3.2.1.1
Starch and sucrose metabolism	Cluster-49959.102961	37.24	3	-4.27922	K00688	alpha-glucan phosphorylase, H isozyme (A)	EC:2.4.1.1
Starch and sucrose metabolism	Cluster-49959.51754	14.015	8.06	-1.43663	K00688	alpha-glucan phosphorylase, H isozyme (A)	EC:2.4.1.1
Starch and sucrose metabolism	Cluster-49959.55581	4.615	0.1	-6.11175	K00688	alpha-glucan phosphorylase, H isozyme (A)	EC:2.4.1.1
Starch and sucrose metabolism	Cluster-49959.55584	8.68	0.835	-4.03143	K00688	alpha-glucan phosphorylase, H isozyme (A)	EC:2.4.1.1
Starch and sucrose metabolism	Cluster-49959.56365	66.715	0.795	-7.03616	K00688	alpha-glucan phosphorylase, H isozyme (A)	EC:2.4.1.1
Starch and sucrose metabolism	Cluster-49959.64199	10.515	0.255	-6.00975	K00688	alpha-glucan phosphorylase, H isozyme (A)	EC:2.4.1.1
Starch and sucrose metabolism	Cluster-49959.94900	13.8	1.845	-3.53138	K00688	alpha-glucan phosphorylase, H isozyme (A)	EC:2.4.1.1
Starch and sucrose metabolism	Cluster-49959.29786	2.88	0.195	-4.62031	K01187	alpha-glucosidase-like (A)	EC:3.2.1.20
Starch and sucrose metabolism	Cluster-49959.80981	8.25	1.245	-3.37136	K01187	alpha-glucosidase-like (A)	EC:3.2.1.20
Starch and sucrose metabolism	Cluster-49959.101126	10.31	0	-9.31158	K01177	beta-amylase (A)	EC:3.2.1.2
Starch and sucrose metabolism	Cluster-49959.42107	51.965	9.475	-3.0961	K01177	beta-amylase (A)	EC:3.2.1.2
Starch and sucrose metabolism	Cluster-49959.23431	0	5.215	7.03851	K01177	beta-amylase 1, chloroplastic (A)	EC:3.2.1.2
Starch and sucrose metabolism	Cluster-49959.68815	3.545	0.75	-2.95621	K01177	beta-amylase 1, chloroplastic (A)	EC:3.2.1.2
Starch and sucrose metabolism	Cluster-49959.68816	92.86	14.715	-3.32235	K01177	beta-amylase 1, chloroplastic (A)	EC:3.2.1.2
Starch and sucrose metabolism	Cluster-49959.70757	52.62	6.53	-3.67352	K01177	beta-amylase 1, chloroplastic (A)	EC:3.2.1.2
Starch and sucrose metabolism	Cluster-49959.70784	85.425	17.105	-2.96766	K01177	beta-amylase 1, chloroplastic (A)	EC:3.2.1.2
Starch and sucrose metabolism	Cluster-12313.0	4.755	0.93	-3.01277	K01177	beta-amylase 3, chloroplastic (A)	EC:3.2.1.2
Starch and sucrose metabolism	Cluster-14625.0	4.805	0.805	-3.1942	K01177	beta-amylase 3, chloroplastic (A)	EC:3.2.1.2
Starch and sucrose metabolism	Cluster-40406.0	6.695	0.775	-3.73942	K01177	beta-amylase 3, chloroplastic (A)	EC:3.2.1.2
Starch and sucrose metabolism	Cluster-49959.98230	1.525	0.09	-4.707	K01177	beta-amylase 3, chloroplastic (A)	EC:3.2.1.2
Starch and sucrose metabolism	Cluster-49959.98232	43.26	2.55	-4.7444	K01177	beta-amylase 3, chloroplastic (A)	EC:3.2.1.2
Starch and sucrose metabolism	Cluster-49959.98233	23.66	2.49	-3.91731	K01177	beta-amylase 3, chloroplastic (A)	EC:3.2.1.2
Starch and sucrose metabolism	Cluster-49959.98234	1.025	0.065	-4.64741	K01177	beta-amylase 3, chloroplastic (A)	EC:3.2.1.2
Starch and sucrose metabolism	Cluster-49959.72479	2.735	1.525	-1.49053	K01177	beta-amylase 7 (A)	EC:3.2.1.2
Starch and sucrose metabolism	Cluster-49959.80628	0.8	0.15	-3.06894	K01177	beta-amylase 7 (A)	EC:3.2.1.2
Starch and sucrose metabolism	Cluster-49959.18999	2.62	12.37	1.60299	K01177	beta-amylase 8 (A)	EC:3.2.1.2
Starch and sucrose metabolism	Cluster-31504.0	1.62	0.35	-2.91835	K01193	beta-fructofuranosidase, insoluble isoenzyme 1-like (A)	EC:3.2.1.26
Starch and sucrose metabolism	Cluster-49959.91541	2.67	1.055	-2.00963	K01193	beta-fructofuranosidase, insoluble isoenzyme 1-like (A)	EC:3.2.1.26
Starch and sucrose metabolism	Cluster-49959.101867	2.71	0	-9.445	K01193	beta-fructofuranosidase, insoluble isoenzyme CWINV1-like (A)	EC:3.2.1.26
Starch and sucrose metabolism	Cluster-16523.0	9.265	0.12	-6.95966	K01193	beta-fructofuranosidase, soluble isoenzyme I-like (A)	EC:3.2.1.26
Starch and sucrose metabolism	Cluster-49959.61080	26.735	5.225	-3.02531	K01193	beta-fructofuranosidase, soluble isoenzyme I-like (A)	EC:3.2.1.26
Starch and sucrose metabolism	Cluster-49959.112066	0.06	4.745	5.14893	K01188	beta-glucosidase 01 (A)	EC:3.2.1.21
Starch and sucrose metabolism	Cluster-49959.50384	11.055	0	-9.09547	K01188	beta-glucosidase 11 (A)	EC:3.2.1.21
Starch and sucrose metabolism	Cluster-29408.0	6.405	0.09	-6.53187	K01188	beta-glucosidase 11-like (A)	EC:3.2.1.21
Starch and sucrose metabolism	Cluster-49959.50382	2.67	0	-8.35079	K01188	beta-glucosidase 11-like (A)	EC:3.2.1.21
Starch and sucrose metabolism	Cluster-49959.50383	11.37	0.26	-6.14007	K01188	beta-glucosidase 11-like (A)	EC:3.2.1.21
Starch and sucrose metabolism	Cluster-49959.56856	6.56	0.65	-4.01826	K01188	beta-glucosidase 11-like (A)	EC:3.2.1.21
Starch and sucrose metabolism	Cluster-49959.84001	26.585	0.93	-5.56291	K01188	beta-glucosidase 11-like (A)	EC:3.2.1.21
Starch and sucrose metabolism	Cluster-14832.0	13.34	0	-10.9543	K01188	beta-glucosidase 12-like (A)	EC:3.2.1.21
Starch and sucrose metabolism	Cluster-28431.0	15.01	0	-11.1139	K01188	beta-glucosidase 12-like (A)	EC:3.2.1.21
Starch and sucrose metabolism	Cluster-33454.1	2.205	0	-8.13637	K01188	beta-glucosidase 12-like (A)	EC:3.2.1.21
Starch and sucrose metabolism	Cluster-33454.2	2.88	0	-8.90445	K01188	beta-glucosidase 12-like (A)	EC:3.2.1.21
Starch and sucrose metabolism	Cluster-49959.12094	0	8.99	7.10942	K01188	beta-glucosidase 12-like (A)	EC:3.2.1.21
Starch and sucrose metabolism	Cluster-49959.16726	1.99	99.945	5.00951	K01188	beta-glucosidase 12-like (A)	EC:3.2.1.21
Starch and sucrose metabolism	Cluster-49959.18023	0	4.395	7.44726	K01188	beta-glucosidase 12-like (A)	EC:3.2.1.21
Starch and sucrose metabolism	Cluster-49959.30536	56.6	12.535	-2.91964	K01188	beta-glucosidase 12-like (A)	EC:3.2.1.21
Starch and sucrose metabolism	Cluster-49959.312	4.49	159.72	4.52969	K01188	beta-glucosidase 12-like (A)	EC:3.2.1.21
Starch and sucrose metabolism	Cluster-49959.3808	0	4.77	7.5705	K01188	beta-glucosidase 12-like (A)	EC:3.2.1.21
Starch and sucrose metabolism	Cluster-49959.50066	1.915	11.995	1.99987	K01188	beta-glucosidase 12-like (A)	EC:3.2.1.21
Starch and sucrose metabolism	Cluster-49959.53192	42.695	399.11	2.61858	K01188	beta-glucosidase 12-like (A)	EC:3.2.1.21
Starch and sucrose metabolism	Cluster-49959.54276	0.155	23.955	6.60656	K01188	beta-glucosidase 12-like (A)	EC:3.2.1.21
Starch and sucrose metabolism	Cluster-49959.68288	2.21	37.265	3.40204	K01188	beta-glucosidase 12-like (A)	EC:3.2.1.21
Starch and sucrose metabolism	Cluster-49959.73195	0	17.87	8.45505	K01188	beta-glucosidase 12-like (A)	EC:3.2.1.21
Starch and sucrose metabolism	Cluster-49959.77985	0	21.2	9.80943	K01188	beta-glucosidase 12-like (A)	EC:3.2.1.21
Starch and sucrose metabolism	Cluster-67638.2	0	1.335	7.52341	K01188	beta-glucosidase 12-like (A)	EC:3.2.1.21
Starch and sucrose metabolism	Cluster-49959.60504	0	45.44	9.59927	K01188	beta-glucosidase 13 (A)	EC:3.2.1.21
Starch and sucrose metabolism	Cluster-49959.74976	0	119.855	9.52768	K01188	beta-glucosidase 13 isoform X1 (A)	EC:3.2.1.21
Starch and sucrose metabolism	Cluster-33454.13	18.9	6.82	-2.145	K01188	beta-glucosidase 13-like (A)	EC:3.2.1.21
Starch and sucrose metabolism	Cluster-49959.60668	0	7	8.23626	K01188	beta-glucosidase 13-like (A)	EC:3.2.1.21
Starch and sucrose metabolism	Cluster-49959.65683	0.6	53.8	5.86466	K01188	beta-glucosidase 13-like (A)	EC:3.2.1.21
Starch and sucrose metabolism	Cluster-49959.106245	0	61.8	8.91827	K01188	beta-glucosidase 16 isoform X1 (A)	EC:3.2.1.21
Starch and sucrose metabolism	Cluster-49959.43902	0	8.95	7.95565	K01188	beta-glucosidase 16-like isoform X1 (A)	EC:3.2.1.21
Starch and sucrose metabolism	Cluster-49959.51210	0	60.1	8.57789	K01188	beta-glucosidase 16-like isoform X1 (A)	EC:3.2.1.21
Starch and sucrose metabolism	Cluster-62376.12	6.965	0	-8.5933	K05350	beta-glucosidase 18 (A)	EC:3.2.1.21]
Starch and sucrose metabolism	Cluster-49959.71828	53.205	18.11	-2.32279	K05350	beta-glucosidase 18 isoform X2 (A)	EC:3.2.1.21]
Starch and sucrose metabolism	Cluster-62376.15	2.825	0	-8.88059	K05350	beta-glucosidase 18-like (A)	EC:3.2.1.21]
Starch and sucrose metabolism	Cluster-62376.4	2.255	0.54	-2.71113	K05350	beta-glucosidase 18-like (A)	EC:3.2.1.21]
Starch and sucrose metabolism	Cluster-62376.5	1.76	0.135	-4.45692	K05350	beta-glucosidase 18-like (A)	EC:3.2.1.21]
Starch and sucrose metabolism	Cluster-49959.77049	0	21.93	8.23456	K05350	beta-glucosidase 1-like (A)	EC:3.2.1.21]
Starch and sucrose metabolism	Cluster-49959.68454	3.66	201.13	5.10361	K01188	beta-glucosidase 24-like (A)	EC:3.2.1.21
Starch and sucrose metabolism	Cluster-49959.85954	13.99	747.485	5.104	K01188	beta-glucosidase 24-like (A)	EC:3.2.1.21
Starch and sucrose metabolism	Cluster-49959.85760	54.18	34.475	-1.29533	K01188	beta-glucosidase 4 (A)	EC:3.2.1.21
Starch and sucrose metabolism	Cluster-49959.46242	0.19	21.31	6.26809	K01188	beta-glucosidase 40 (A)	EC:3.2.1.21
Starch and sucrose metabolism	Cluster-49959.5250	0	23.525	10.7109	K01188	beta-glucosidase 40 (A)	EC:3.2.1.21
Starch and sucrose metabolism	Cluster-49959.5255	0	3.29	7.84057	K01188	beta-glucosidase 40 (A)	EC:3.2.1.21
Starch and sucrose metabolism	Cluster-49959.5252	0.18	31.65	6.69693	K01188	beta-glucosidase 40-like (A)	EC:3.2.1.21
Starch and sucrose metabolism	Cluster-49959.5257	0	2.415	7.34565	K01188	beta-glucosidase 40-like (A)	EC:3.2.1.21
Starch and sucrose metabolism	Cluster-49959.72544	0	2.255	7.34716	K01188	beta-glucosidase 40-like isoform X1 (A)	EC:3.2.1.21
Starch and sucrose metabolism	Cluster-49959.38654	3.985	0	-9.24569	K01188	beta-glucosidase 42 (A)	EC:3.2.1.21
Starch and sucrose metabolism	Cluster-49959.55620	0	4.825	7.4257	K01188	beta-glucosidase 42 (A)	EC:3.2.1.21
Starch and sucrose metabolism	Cluster-49959.65061	6.66	34.51	1.70114	K01188	beta-glucosidase 42 (A)	EC:3.2.1.21
Starch and sucrose metabolism	Cluster-49959.65077	4.84	28.74	1.89609	K01188	beta-glucosidase 42 (A)	EC:3.2.1.21
Starch and sucrose metabolism	Cluster-49959.50294	1.415	0	-8.33597	K01188	beta-glucosidase 42-like (A)	EC:3.2.1.21
Starch and sucrose metabolism	Cluster-13169.0	0.035	5.295	6.60858	K05350	beta-glucosidase 44-like (A)	EC:3.2.1.21]
Starch and sucrose metabolism	Cluster-29825.0	0	2.28	7.0767	K05350	beta-glucosidase 44-like (A)	EC:3.2.1.21]
Starch and sucrose metabolism	Cluster-49959.97034	1.915	25.205	3.04206	K05350	beta-glucosidase 44-like (A)	EC:3.2.1.21]
Starch and sucrose metabolism	Cluster-49959.55700	7.785	48.065	1.98783	K05350	beta-glucosidase 46 (A)	EC:3.2.1.21]
Starch and sucrose metabolism	Cluster-49959.56636	0.505	2.495	1.66633	K05350	beta-glucosidase 46 (A)	EC:3.2.1.21]
Starch and sucrose metabolism	Cluster-49959.88832	0.125	10.065	5.54611	K05349	beta-glucosidase BoGH3B-like (A)	EC:3.2.1.21]
Starch and sucrose metabolism	Cluster-49959.33687	1.3	105.365	5.59239	K01188	cyanogenic beta-glucosidase-like (A)	EC:3.2.1.21
Starch and sucrose metabolism	Cluster-49959.58926	0	16.455	7.42624	K01188	cyanogenic beta-glucosidase-like (A)	EC:3.2.1.21
Starch and sucrose metabolism	Cluster-49959.71920	82.58	10.68	-3.66708	K01188	cyanogenic beta-glucosidase-like isoform X1 (A)	EC:3.2.1.21
Starch and sucrose metabolism	Cluster-23425.0	3.095	1.675	-1.52722	K01513	ectonucleotide pyrophosphatase/phosphodiesterase family member 1 (A)	EC:3.1.4.1 3.6.1.9
Starch and sucrose metabolism	Cluster-49959.27931	3.15	11.025	1.17167	K01513	ectonucleotide pyrophosphatase/phosphodiesterase family member 1 (A)	EC:3.1.4.1 3.6.1.9
Starch and sucrose metabolism	Cluster-49959.62660	2.33	0.52	-2.81104	K01179	endoglucanase 25-like (A)	EC:3.2.1.4
Starch and sucrose metabolism	Cluster-49959.19508	39.945	15.77	-1.98698	K01179	endoglucanase 2-like (A)	EC:3.2.1.4
Starch and sucrose metabolism	Cluster-49959.55253	16.955	7.245	-1.88087	K01179	endoglucanase 2-like (A)	EC:3.2.1.4
Starch and sucrose metabolism	Cluster-36416.0	0.095	1.905	3.64642	K01179	endoglucanase 5 (A)	EC:3.2.1.4
Starch and sucrose metabolism	Cluster-1561.0	0	3.88	7.92245	K01179	endoglucanase 6 (A)	EC:3.2.1.4
Starch and sucrose metabolism	Cluster-22112.0	0.17	3.175	3.5673	K01179	endoglucanase 6 (A)	EC:3.2.1.4
Starch and sucrose metabolism	Cluster-60574.5	5.195	0.68	-3.62488	K01179	endoglucanase 8-like (A)	EC:3.2.1.4
Starch and sucrose metabolism	Cluster-41698.0	0.015	4.085	7.17736	K01179	endoglucanase 9 (A)	EC:3.2.1.4
Starch and sucrose metabolism	Cluster-49959.30628	7.515	31.685	1.41315	K01179	endoglucanase 9-like (A)	EC:3.2.1.4
Starch and sucrose metabolism	Cluster-49959.68758	9.94	32.915	1.07356	K01179	endoglucanase 9-like (A)	EC:3.2.1.4
Starch and sucrose metabolism	Cluster-49959.69283	4.74	26.69	1.82002	K01179	endoglucanase 9-like (A)	EC:3.2.1.4
Starch and sucrose metabolism	Cluster-49959.44352	1.8	21.82	2.92792	K00847	fructokinase-1-like (A)	EC:2.7.1.4
Starch and sucrose metabolism	Cluster-49959.68720	17.52	6.31	-2.14298	K00847	fructokinase-2 (A)	EC:2.7.1.4
Starch and sucrose metabolism	Cluster-64489.0	4.975	0	-7.83854	K00847	fructokinase-2 (A)	EC:2.7.1.4
Starch and sucrose metabolism	Cluster-49959.27807	0.045	10.665	7.39131	K01210	glucan 1,3-beta-glucosidase-like (A)	EC:3.2.1.58
Starch and sucrose metabolism	Cluster-49959.30170	0	2.465	6.67962	K01210	glucan 1,3-beta-glucosidase-like (A)	EC:3.2.1.58
Starch and sucrose metabolism	Cluster-49959.4490	0.055	3.27	5.13285	K01210	glucan 1,3-beta-glucosidase-like (A)	EC:3.2.1.58
Starch and sucrose metabolism	Cluster-49959.56310	0	1.895	7.24754	K01210	glucan 1,3-beta-glucosidase-like (A)	EC:3.2.1.58
Starch and sucrose metabolism	Cluster-49959.2125	0.225	3.02	3.10169	K19891	glucan endo-1,3-beta-glucosidase 1 (A)	EC:3.2.1.39]
Starch and sucrose metabolism	Cluster-49959.76491	0	5.52	9.86579	K19891	glucan endo-1,3-beta-glucosidase 1 (A)	EC:3.2.1.39]
Starch and sucrose metabolism	Cluster-49959.28766	2.85	0.65	-2.79835	K19891	glucan endo-1,3-beta-glucosidase 1-like (A)	EC:3.2.1.39]
Starch and sucrose metabolism	Cluster-54619.1	0	3.065	8.22428	K19891	glucan endo-1,3-beta-glucosidase 3 (A)	EC:3.2.1.39]
Starch and sucrose metabolism	Cluster-54619.2	1.505	24.97	3.38927	K19891	glucan endo-1,3-beta-glucosidase 3 (A)	EC:3.2.1.39]
Starch and sucrose metabolism	Cluster-67802.2	1.9	9.555	1.7059	K19891	glucan endo-1,3-beta-glucosidase 3 (A)	EC:3.2.1.39]
Starch and sucrose metabolism	Cluster-36284.0	3.36	0.465	-3.46564	K19891	glucan endo-1,3-beta-glucosidase 3-like (A)	EC:3.2.1.39]
Starch and sucrose metabolism	Cluster-49959.61319	67.45	40.705	-1.37888	K19891	glucan endo-1,3-beta-glucosidase 3-like (A)	EC:3.2.1.39]
Starch and sucrose metabolism	Cluster-63589.0	0.02	1.95	5.71376	K19891	glucan endo-1,3-beta-glucosidase 3-like (A)	EC:3.2.1.39]
Starch and sucrose metabolism	Cluster-64363.0	2.78	0.695	-2.66879	K19891	glucan endo-1,3-beta-glucosidase 3-like (A)	EC:3.2.1.39]
Starch and sucrose metabolism	Cluster-68498.0	5.875	24.285	1.40815	K19891	glucan endo-1,3-beta-glucosidase 3-like isoform X1 (A)	EC:3.2.1.39]
Starch and sucrose metabolism	Cluster-68498.1	0	2.975	8.27385	K19891	glucan endo-1,3-beta-glucosidase 3-like isoform X1 (A)	EC:3.2.1.39]
Starch and sucrose metabolism	Cluster-40562.0	0	7.37	7.93247	K19892	glucan endo-1,3-beta-glucosidase 4-like (A)	EC:3.2.1.39]
Starch and sucrose metabolism	Cluster-48354.0	0	3.26	6.87478	K19892	glucan endo-1,3-beta-glucosidase 4-like (A)	EC:3.2.1.39]
Starch and sucrose metabolism	Cluster-49959.69039	0	2.45	8.68674	K19892	glucan endo-1,3-beta-glucosidase 4-like isoform X1 (A)	EC:3.2.1.39]
Starch and sucrose metabolism	Cluster-49959.83765	18.705	66.445	1.17147	K19892	glucan endo-1,3-beta-glucosidase 4-like isoform X1 (A)	EC:3.2.1.39]
Starch and sucrose metabolism	Cluster-49959.109422	1.265	0.255	-3.0448	K19893	glucan endo-1,3-beta-glucosidase 6 (A)	EC:3.2.1.39]
Starch and sucrose metabolism	Cluster-49959.19571	74.84	11.65	-3.32533	K19893	glucan endo-1,3-beta-glucosidase 6 (A)	EC:3.2.1.39]
Starch and sucrose metabolism	Cluster-52346.1	6.505	0	-8.08027	K19893	glucan endo-1,3-beta-glucosidase 6 (A)	EC:3.2.1.39]
Starch and sucrose metabolism	Cluster-52473.0	4.635	0	-8.89372	K19893	glucan endo-1,3-beta-glucosidase 6 (A)	EC:3.2.1.39]
Starch and sucrose metabolism	Cluster-38216.1	2.09	0.04	-6.45779	K19893	glucan endo-1,3-beta-glucosidase 6-like (A)	EC:3.2.1.39]
Starch and sucrose metabolism	Cluster-49959.104621	3.81	1.635	-1.83632	K19893	glucan endo-1,3-beta-glucosidase 6-like (A)	EC:3.2.1.39]
Starch and sucrose metabolism	Cluster-49959.11499	0	8.005	7.59468	K19893	glucan endo-1,3-beta-glucosidase 6-like (A)	EC:3.2.1.39]
Starch and sucrose metabolism	Cluster-49959.24879	0.575	0	-8.10978	K19893	glucan endo-1,3-beta-glucosidase 6-like (A)	EC:3.2.1.39]
Starch and sucrose metabolism	Cluster-49959.4295	0	1.795	8.55586	K19893	glucan endo-1,3-beta-glucosidase 6-like (A)	EC:3.2.1.39]
Starch and sucrose metabolism	Cluster-49959.4296	0.03	1.71	4.83074	K19893	glucan endo-1,3-beta-glucosidase 6-like (A)	EC:3.2.1.39]
Starch and sucrose metabolism	Cluster-49959.45501	0.04	11.13	7.63811	K19893	glucan endo-1,3-beta-glucosidase 6-like (A)	EC:3.2.1.39]
Starch and sucrose metabolism	Cluster-49959.52527	0	0.485	7.34589	K19893	glucan endo-1,3-beta-glucosidase 6-like (A)	EC:3.2.1.39]
Starch and sucrose metabolism	Cluster-3621.0	0	4.71	8.17688	K00975	glucose-1-phosphate adenylyltransferase large subunit 1 (A)	EC:2.7.7.27
Starch and sucrose metabolism	Cluster-49959.44580	3.215	20.725	2.03111	K00975	glucose-1-phosphate adenylyltransferase large subunit 1 (A)	EC:2.7.7.27
Starch and sucrose metabolism	Cluster-49959.44581	0.045	2.84	5.61384	K00975	glucose-1-phosphate adenylyltransferase large subunit 1 (A)	EC:2.7.7.27
Starch and sucrose metabolism	Cluster-49959.61608	0	16.475	7.80992	K00975	glucose-1-phosphate adenylyltransferase large subunit 1 (A)	EC:2.7.7.27
Starch and sucrose metabolism	Cluster-49959.88282	0.425	14.72	4.39667	K00975	glucose-1-phosphate adenylyltransferase large subunit 1 (A)	EC:2.7.7.27
Starch and sucrose metabolism	Cluster-49959.42262	73.77	5.755	-4.32822	K00975	glucose-1-phosphate adenylyltransferase large subunit 3, chloroplastic/amyloplastic (A)	EC:2.7.7.27
Starch and sucrose metabolism	Cluster-49959.42263	73.12	3.64	-4.98416	K00975	glucose-1-phosphate adenylyltransferase large subunit 3, chloroplastic/amyloplastic (A)	EC:2.7.7.27
Starch and sucrose metabolism	Cluster-49959.42265	2.36	0	-8.16842	K00975	glucose-1-phosphate adenylyltransferase large subunit 3, chloroplastic/amyloplastic (A)	EC:2.7.7.27
Starch and sucrose metabolism	Cluster-49959.52534	45.21	3.52	-4.34838	K00975	glucose-1-phosphate adenylyltransferase large subunit 3, chloroplastic/amyloplastic (A)	EC:2.7.7.27
Starch and sucrose metabolism	Cluster-49959.78463	19.35	2.93	-3.38223	K00975	glucose-1-phosphate adenylyltransferase large subunit 3, chloroplastic/amyloplastic (A)	EC:2.7.7.27
Starch and sucrose metabolism	Cluster-49959.59410	0	4.945	8.39145	K00975	glucose-1-phosphate adenylyltransferase small subunit 2, chloroplastic (A)	EC:2.7.7.27
Starch and sucrose metabolism	Cluster-49959.50048	67.935	4.12	-4.70772	K00975	glucose-1-phosphate adenylyltransferase small subunit, chloroplastic/amyloplastic (A)	EC:2.7.7.27
Starch and sucrose metabolism	Cluster-49959.67671	34.74	0.1	-9.02357	K00975	glucose-1-phosphate adenylyltransferase small subunit, chloroplastic/amyloplastic (A)	EC:2.7.7.27
Starch and sucrose metabolism	Cluster-19916.0	7.2	0.46	-4.57656	K00975	glucose-1-phosphate adenylyltransferase small subunit, chloroplastic/amyloplastic-like (A)	EC:2.7.7.27
Starch and sucrose metabolism	Cluster-49959.48490	13.06	0	-11.5301	K00975	glucose-1-phosphate adenylyltransferase small subunit, chloroplastic/amyloplastic-like (A)	EC:2.7.7.27
Starch and sucrose metabolism	Cluster-49959.93502	15.13	0	-10.6552	K00975	glucose-1-phosphate adenylyltransferase small subunit, chloroplastic/amyloplastic-like (A)	EC:2.7.7.27
Starch and sucrose metabolism	Cluster-49959.40932	0.04	1.49	4.66275	K01810	glucose-6-phosphate isomerase, cytosolic-like (A)	EC:5.3.1.9
Starch and sucrose metabolism	Cluster-63916.0	0	1.42	6.78501	K01810	glucose-6-phosphate isomerase, cytosolic-like (A)	EC:5.3.1.9
Starch and sucrose metabolism	Cluster-65248.0	0	1.195	6.80733	K01810	glucose-6-phosphate isomerase, cytosolic-like (A)	EC:5.3.1.9
Starch and sucrose metabolism	Cluster-49959.106820	3.135	26.565	2.45977	K00688	glycogen phosphorylase 1-like (A)	EC:2.4.1.1
Starch and sucrose metabolism	Cluster-49959.300	8.38	2.88	-2.19562	K00688	glycogen phosphorylase 1-like (A)	EC:2.4.1.1
Starch and sucrose metabolism	Cluster-49959.30073	39.175	18.05	-1.76835	K01188	glycoside hydrolase family 1 protein (A)	EC:3.2.1.21
Starch and sucrose metabolism	Cluster-49959.57237	73.885	27.8	-2.11077	K01188	glycoside hydrolase family 1 protein (A)	EC:3.2.1.21
Starch and sucrose metabolism	Cluster-49959.58077	5.69	253.37	4.80845	K01188	glycoside hydrolase family 1 protein (A)	EC:3.2.1.21
Starch and sucrose metabolism	Cluster-49959.68289	0	4.375	6.719	K01188	glycoside hydrolase family 1 protein (A)	EC:3.2.1.21
Starch and sucrose metabolism	Cluster-49959.68290	4.215	33.335	2.35466	K01188	glycoside hydrolase family 1 protein (A)	EC:3.2.1.21
Starch and sucrose metabolism	Cluster-49959.57124	91.84	40.03	-1.84878	K13679	granule-bound starch synthase 1, chloroplastic/amyloplastic (A)	EC:2.4.1.242]
Starch and sucrose metabolism	Cluster-49959.73739	42.225	7	-3.24531	K13679	granule-bound starch synthase 1, chloroplastic/amyloplastic (A)	EC:2.4.1.242]
Starch and sucrose metabolism	Cluster-49959.94412	3.85	1.805	-1.74813	K00703	granule-bound starch synthase 2, chloroplastic/amyloplastic isoform X1 (A)	EC:2.4.1.21
Starch and sucrose metabolism	Cluster-49959.40944	0.39	11.14	4.23473	K00844	hexokinase-1 (A)	EC:2.7.1.1
Starch and sucrose metabolism	Cluster-49959.63448	2.43	15.585	1.99689	K00844	hexokinase-1 (A)	EC:2.7.1.1
Starch and sucrose metabolism	Cluster-49959.10152	8.735	2.485	-2.45483	K00844	hexokinase-3 (A)	EC:2.7.1.1
Starch and sucrose metabolism	Cluster-49959.10154	15.94	5.765	-2.12668	K00844	hexokinase-3-like (A)	EC:2.7.1.1
Starch and sucrose metabolism	Cluster-49796.0	5.39	1.365	-2.6387	K01177	hypothetical protein (A)	EC:3.2.1.2
Starch and sucrose metabolism	Cluster-49959.106047	5.965	26.79	1.52446	K19891	hypothetical protein (A)	EC:3.2.1.39]
Starch and sucrose metabolism	Cluster-49959.30071	0	2.17	7.51235	K01188	hypothetical protein (A)	EC:3.2.1.21
Starch and sucrose metabolism	Cluster-49959.33113	10.805	0	-11.2317	K01188	hypothetical protein (A)	EC:3.2.1.21
Starch and sucrose metabolism	Cluster-49959.33860	0	7.355	8.33582	K01188	hypothetical protein (A)	EC:3.2.1.21
Starch and sucrose metabolism	Cluster-49959.46235	0	28.86	9.54422	K01188	hypothetical protein (A)	EC:3.2.1.21
Starch and sucrose metabolism	Cluster-49959.49112	9.42	0.76	-4.27124	K19891	hypothetical protein (A)	EC:3.2.1.39]
Starch and sucrose metabolism	Cluster-49959.49113	126.36	5.69	-5.11595	K19891	hypothetical protein (A)	EC:3.2.1.39]
Starch and sucrose metabolism	Cluster-49959.49114	14.77	0.105	-7.9101	K19891	hypothetical protein (A)	EC:3.2.1.39]
Starch and sucrose metabolism	Cluster-49959.49115	4.845	0	-10.7378	K19891	hypothetical protein (A)	EC:3.2.1.39]
Starch and sucrose metabolism	Cluster-49959.49121	64.395	0	-13.0594	K19891	hypothetical protein (A)	EC:3.2.1.39]
Starch and sucrose metabolism	Cluster-49959.49123	39.585	2.095	-4.87782	K19891	hypothetical protein (A)	EC:3.2.1.39]
Starch and sucrose metabolism	Cluster-49959.58182	0	8.09	6.58326	K01188	hypothetical protein (A)	EC:3.2.1.21
Starch and sucrose metabolism	Cluster-49959.61203	6.1	279.3	4.84639	K01188	hypothetical protein (A)	EC:3.2.1.21
Starch and sucrose metabolism	Cluster-49959.61209	5.94	37.655	2.0175	K19891	hypothetical protein (A)	EC:3.2.1.39]
Starch and sucrose metabolism	Cluster-49959.62553	0.12	6.7	5.26525	K01188	hypothetical protein (A)	EC:3.2.1.21
Starch and sucrose metabolism	Cluster-49959.62554	0.71	26.445	4.6467	K01188	hypothetical protein (A)	EC:3.2.1.21
Starch and sucrose metabolism	Cluster-49959.85757	0.63	8.58	3.10931	K01188	hypothetical protein (A)	EC:3.2.1.21
Starch and sucrose metabolism	Cluster-49959.92230	1.895	0.17	-4.12381	K19891	hypothetical protein (A)	EC:3.2.1.39]
Starch and sucrose metabolism	Cluster-49959.94012	3.27	0	-9.40206	K19891	hypothetical protein (A)	EC:3.2.1.39]
Starch and sucrose metabolism	Cluster-62349.1	3.875	26.285	2.12289	K19891	hypothetical protein (A)	EC:3.2.1.39]
Starch and sucrose metabolism	Cluster-16574.0	0	1.415	7.90634	K01214	isoamylase 2, chloroplastic (A)	EC:3.2.1.68
Starch and sucrose metabolism	Cluster-49959.18726	0	2.62	6.84991	K01214	isoamylase 3, chloroplastic isoform X1 (A)	EC:3.2.1.68
Starch and sucrose metabolism	Cluster-49959.97597	0.475	0.02	-5.2332	K01214	isoamylase 3, chloroplastic isoform X1 (A)	EC:3.2.1.68
Starch and sucrose metabolism	Cluster-12973.0	3.585	1.17	-2.27957	K01176	lectin-domain containing receptor kinase VI.3-like (A)	EC:3.2.1.1
Starch and sucrose metabolism	Cluster-327.0	0.075	5.23	5.25338	K01176	lectin-domain containing receptor kinase VI.3-like (A)	EC:3.2.1.1
Starch and sucrose metabolism	Cluster-33544.0	0	3.1	7.36584	K01176	lectin-domain containing receptor kinase VI.3-like (A)	EC:3.2.1.1
Starch and sucrose metabolism	Cluster-49959.110165	1.05	8.28	2.33221	K01176	lectin-domain containing receptor kinase VI.3-like (A)	EC:3.2.1.1
Starch and sucrose metabolism	Cluster-49959.38198	20.055	0.33	-6.68781	K01176	lectin-domain containing receptor kinase VI.3-like (A)	EC:3.2.1.1
Starch and sucrose metabolism	Cluster-49959.39962	5.07	1.41	-2.50314	K01176	lectin-domain containing receptor kinase VI.3-like (A)	EC:3.2.1.1
Starch and sucrose metabolism	Cluster-49959.47626	7.635	1.9	-2.64715	K01176	lectin-domain containing receptor kinase VI.3-like (A)	EC:3.2.1.1
Starch and sucrose metabolism	Cluster-49959.76084	4.675	1.45	-2.35297	K01176	lectin-domain containing receptor kinase VI.3-like (A)	EC:3.2.1.1
Starch and sucrose metabolism	Cluster-49959.77192	9.39	0.695	-4.41456	K01176	lectin-domain containing receptor kinase VI.3-like (A)	EC:3.2.1.1
Starch and sucrose metabolism	Cluster-49959.84890	3.525	0.445	-3.59225	K01176	lectin-domain containing receptor kinase VI.3-like (A)	EC:3.2.1.1
Starch and sucrose metabolism	Cluster-49959.84892	45.955	8.68	-3.05085	K01176	lectin-domain containing receptor kinase VI.3-like (A)	EC:3.2.1.1
Starch and sucrose metabolism	Cluster-13760.0	0	4.88	8.6437	K01193	LOC109747879; beta-fructofuranosidase, insoluble isoenzyme 3-like (A)	EC:3.2.1.26
Starch and sucrose metabolism	Cluster-20950.0	0.07	2.315	4.59311	K01193	LOC109747879; beta-fructofuranosidase, insoluble isoenzyme 3-like (A)	EC:3.2.1.26
Starch and sucrose metabolism	Cluster-46364.0	0	2.515	7.16833	K01193	LOC109747879; beta-fructofuranosidase, insoluble isoenzyme 3-like (A)	EC:3.2.1.26
Starch and sucrose metabolism	Cluster-49959.102354	0	4.335	8.48883	K01193	LOC109747879; beta-fructofuranosidase, insoluble isoenzyme 3-like (A)	EC:3.2.1.26
Starch and sucrose metabolism	Cluster-49959.57136	18.915	9.805	-1.61115	K01193	LOC109747879; beta-fructofuranosidase, insoluble isoenzyme 3-like (A)	EC:3.2.1.26
Starch and sucrose metabolism	Cluster-49959.61298	30.71	18.435	-1.36714	K01193	LOC109747879; beta-fructofuranosidase, insoluble isoenzyme 3-like (A)	EC:3.2.1.26
Starch and sucrose metabolism	Cluster-49959.73742	40.53	31.265	-1.00542	K01193	LOC109747879; beta-fructofuranosidase, insoluble isoenzyme 3-like (A)	EC:3.2.1.26
Starch and sucrose metabolism	Cluster-50361.0	0	3.08	8.08556	K01193	LOC109747879; beta-fructofuranosidase, insoluble isoenzyme 3-like (A)	EC:3.2.1.26
Starch and sucrose metabolism	Cluster-50724.1	8.455	0.1	-6.88071	K01193	LOC109747879; beta-fructofuranosidase, insoluble isoenzyme 3-like (A)	EC:3.2.1.26
Starch and sucrose metabolism	Cluster-50724.7	1.395	0	-8.35966	K01193	LOC109747879; beta-fructofuranosidase, insoluble isoenzyme 3-like (A)	EC:3.2.1.26
Starch and sucrose metabolism	Cluster-56319.0	0.125	4.14	4.28998	K01193	LOC109747879; beta-fructofuranosidase, insoluble isoenzyme 3-like (A)	EC:3.2.1.26
Starch and sucrose metabolism	Cluster-56635.0	4.6	0	-9.81029	K01193	LOC109747879; beta-fructofuranosidase, insoluble isoenzyme 3-like (A)	EC:3.2.1.26
Starch and sucrose metabolism	Cluster-726.0	0	2.36	7.90996	K01193	LOC109747879; beta-fructofuranosidase, insoluble isoenzyme 3-like (A)	EC:3.2.1.26
Starch and sucrose metabolism	Cluster-903.0	0	5.435	8.93655	K01193	LOC109747879; beta-fructofuranosidase, insoluble isoenzyme 3-like (A)	EC:3.2.1.26
Starch and sucrose metabolism	Cluster-9412.0	0.095	1.955	3.63878	K01193	LOC109747879; beta-fructofuranosidase, insoluble isoenzyme 3-like (A)	EC:3.2.1.26
Starch and sucrose metabolism	Cluster-11494.0	2.015	0	-8.10282	K01179	LOW QUALITY PROTEIN: endoglucanase 6 (A)	EC:3.2.1.4
Starch and sucrose metabolism	Cluster-52346.0	10.075	0	-10.6473	K19893	LOW QUALITY PROTEIN: glucan endo-1,3-beta-glucosidase 5-like (A)	EC:3.2.1.39]
Starch and sucrose metabolism	Cluster-49959.113880	0.94	37.835	4.64083	K05349	lysosomal beta glucosidase-like (A)	EC:3.2.1.21]
Starch and sucrose metabolism	Cluster-49959.113881	2.465	64.555	4.0494	K05349	lysosomal beta glucosidase-like (A)	EC:3.2.1.21]
Starch and sucrose metabolism	Cluster-49959.25803	0.3	23.14	5.61836	K05349	lysosomal beta glucosidase-like (A)	EC:3.2.1.21]
Starch and sucrose metabolism	Cluster-49959.28143	0.54	5	2.62379	K05349	lysosomal beta glucosidase-like (A)	EC:3.2.1.21]
Starch and sucrose metabolism	Cluster-49959.40959	76.2	642.865	2.41368	K05349	lysosomal beta glucosidase-like (A)	EC:3.2.1.21]
Starch and sucrose metabolism	Cluster-49959.76552	0.375	25.32	5.36929	K05349	lysosomal beta glucosidase-like (A)	EC:3.2.1.21]
Starch and sucrose metabolism	Cluster-49959.87113	1.045	57.48	5.09373	K05349	lysosomal beta glucosidase-like (A)	EC:3.2.1.21]
Starch and sucrose metabolism	Cluster-49959.93891	2.205	42.11	3.57497	K05349	lysosomal beta glucosidase-like (A)	EC:3.2.1.21]
Starch and sucrose metabolism	Cluster-49959.58073	0.28	17.28	5.24329	K01188	non-cyanogenic beta-glucosidase-like (A)	EC:3.2.1.21
Starch and sucrose metabolism	Cluster-37693.1	6.3	2.335	-2.07664	K18447	nudix hydrolase 14, chloroplastic (A)	EC:3.6.1.21]
Starch and sucrose metabolism	Cluster-53674.0	6.11	0	-7.64761	K18447	nudix hydrolase 14, chloroplastic (A)	EC:3.6.1.21]
Starch and sucrose metabolism	Cluster-49959.108355	2.9	12.29	1.44356	K01835	phosphoglucomutase, chloroplastic (A)	EC:5.4.2.2
Starch and sucrose metabolism	Cluster-49959.27228	23.835	7.69	-2.27063	K01835	phosphoglucomutase, chloroplastic (A)	EC:5.4.2.2
Starch and sucrose metabolism	Cluster-49959.86029	16.87	6.865	-1.94843	K01835	phosphoglucomutase, chloroplastic (A)	EC:5.4.2.2
Starch and sucrose metabolism	Cluster-49959.86030	10.425	3.585	-2.19833	K01835	phosphoglucomutase, chloroplastic (A)	EC:5.4.2.2
Starch and sucrose metabolism	Cluster-49959.66937	0	22.98	12.0971	K16055	probable alpha,alpha-trehalose-phosphate synthase [UDP-forming] 10 (A)	EC:2.4.1.15 3.1.3.12]
Starch and sucrose metabolism	Cluster-49959.56150	53.03	39.55	-1.07922	K16055	probable alpha,alpha-trehalose-phosphate synthase [UDP-forming] 7 (A)	EC:2.4.1.15 3.1.3.12]
Starch and sucrose metabolism	Cluster-49959.62280	9.83	2.455	-2.64121	K16055	probable alpha,alpha-trehalose-phosphate synthase [UDP-forming] 7 (A)	EC:2.4.1.15 3.1.3.12]
Starch and sucrose metabolism	Cluster-49959.63343	9.64	5.23	-1.53383	K16055	probable alpha,alpha-trehalose-phosphate synthase [UDP-forming] 7 (A)	EC:2.4.1.15 3.1.3.12]
Starch and sucrose metabolism	Cluster-49959.65093	13.77	6.145	-1.81046	K16055	probable alpha,alpha-trehalose-phosphate synthase [UDP-forming] 7 (A)	EC:2.4.1.15 3.1.3.12]
Starch and sucrose metabolism	Cluster-49959.101591	0.72	24.44	4.45431	K16055	probable alpha,alpha-trehalose-phosphate synthase [UDP-forming] 9 isoform X1 (A)	EC:2.4.1.15 3.1.3.12]
Starch and sucrose metabolism	Cluster-49959.7678	0.88	0	-8.84503	K01176	probable alpha-amylase 2 (A)	EC:3.2.1.1
Starch and sucrose metabolism	Cluster-49959.7684	1.465	0.615	-1.90474	K01176	probable alpha-amylase 2 (A)	EC:3.2.1.1
Starch and sucrose metabolism	Cluster-49959.44438	4.865	0	-10.5486	K05349	probable beta-glucosidase F (A)	EC:3.2.1.21]
Starch and sucrose metabolism	Cluster-63720.0	2.19	0.305	-3.40823	K05349	probable beta-glucosidase F (A)	EC:3.2.1.21]
Starch and sucrose metabolism	Cluster-49959.109819	26.825	5.555	-2.90768	K00847	probable fructokinase-6, chloroplastic (A)	EC:2.7.1.4
Starch and sucrose metabolism	Cluster-50473.0	0	4.57	7.72	K00847	probable fructokinase-7 (A)	EC:2.7.1.4
Starch and sucrose metabolism	Cluster-50473.1	10.895	43.235	1.34036	K00847	probable fructokinase-7 (A)	EC:2.7.1.4
Starch and sucrose metabolism	Cluster-60447.1	7.345	4.145	-1.4603	K00847	probable fructokinase-7 (A)	EC:2.7.1.4
Starch and sucrose metabolism	Cluster-17596.1	0	4.525	8.83686	K00847	probable fructokinase-7 isoform X1 (A)	EC:2.7.1.4
Starch and sucrose metabolism	Cluster-49959.12555	0	2.665	6.47726	K00847	probable fructokinase-7 isoform X1 (A)	EC:2.7.1.4
Starch and sucrose metabolism	Cluster-3530.0	0	1.41	7.33979	K00844	probable hexokinase-like 2 protein (A)	EC:2.7.1.1
Starch and sucrose metabolism	Cluster-63303.7	0	5.575	9.25068	K00844	probable hexokinase-like 2 protein (A)	EC:2.7.1.1
Starch and sucrose metabolism	Cluster-49959.20533	24.31	0	-11.3335	K00703	probable starch synthase 4, chloroplastic/amyloplastic (A)	EC:2.4.1.21
Starch and sucrose metabolism	Cluster-49959.20535	10.76	0	-12.3214	K00703	probable starch synthase 4, chloroplastic/amyloplastic (A)	EC:2.4.1.21
Starch and sucrose metabolism	Cluster-49959.51659	3.19	0	-9.69244	K00703	probable starch synthase 4, chloroplastic/amyloplastic (A)	EC:2.4.1.21
Starch and sucrose metabolism	Cluster-49959.20537	0.545	0.025	-5.34368	K00703	probable starch synthase 4, chloroplastic/amyloplastic isoform X1 (A)	EC:2.4.1.21
Starch and sucrose metabolism	Cluster-49959.55756	1.455	0.115	-4.2309	K00703	probable starch synthase 4, chloroplastic/amyloplastic isoform X1 (A)	EC:2.4.1.21
Starch and sucrose metabolism	Cluster-49959.61563	0.04	1.29	4.30396	K00703	probable starch synthase 4, chloroplastic/amyloplastic isoform X2 (A)	EC:2.4.1.21
Starch and sucrose metabolism	Cluster-49959.61564	0.965	0.195	-2.96715	K00703	probable starch synthase 4, chloroplastic/amyloplastic isoform X2 (A)	EC:2.4.1.21
Starch and sucrose metabolism	Cluster-49959.61346	21.025	112.325	1.76737	K00696	probable sucrose-phosphate synthase 1 (A)	EC:2.4.1.14
Starch and sucrose metabolism	Cluster-50272.0	8.3	0.075	-7.44274	K00696	probable sucrose-phosphate synthase 2 (A)	EC:2.4.1.14
Starch and sucrose metabolism	Cluster-49959.23039	78.025	3.965	-4.98006	K00696	probable sucrose-phosphate synthase 4 (A)	EC:2.4.1.14
Starch and sucrose metabolism	Cluster-49959.44923	40.28	2.71	-4.57437	K00696	probable sucrose-phosphate synthase 4 (A)	EC:2.4.1.14
Starch and sucrose metabolism	Cluster-49959.64651	9.515	0.22	-6.08646	K00696	probable sucrose-phosphate synthase 4 isoform X1 (A)	EC:2.4.1.14
Starch and sucrose metabolism	Cluster-49959.65809	77.08	0.405	-8.22194	K00696	probable sucrose-phosphate synthase 4 isoform X1 (A)	EC:2.4.1.14
Starch and sucrose metabolism	Cluster-49959.69739	26.335	2.23	-4.25303	K00696	probable sucrose-phosphate synthase 4 isoform X1 (A)	EC:2.4.1.14
Starch and sucrose metabolism	Cluster-49959.73766	3.91	0.14	-5.46107	K00696	probable sucrose-phosphate synthase 4 isoform X1 (A)	EC:2.4.1.14
Starch and sucrose metabolism	Cluster-49959.86039	2.275	0.59	-2.60402	K00696	probable sucrose-phosphate synthase 4 isoform X1 (A)	EC:2.4.1.14
Starch and sucrose metabolism	Cluster-49959.4961	0.12	6.68	5.18045	K01194	probable trehalase (A)	EC:3.2.1.28
Starch and sucrose metabolism	Cluster-45814.0	3.13	0.84	-2.55287	K01087	probable trehalose-phosphate phosphatase J (A)	EC:3.1.3.12
Starch and sucrose metabolism	Cluster-49959.33775	2.955	0.48	-3.30529	K01087	probable trehalose-phosphate phosphatase J (A)	EC:3.1.3.12
Starch and sucrose metabolism	Cluster-62238.0	2.73	0.045	-6.42524	K01087	probable trehalose-phosphate phosphatase J (A)	EC:3.1.3.12
Starch and sucrose metabolism	Cluster-49959.23776	4.505	0.135	-5.66744	K01188	putative beta-glucosidase 41 (A)	EC:3.2.1.21
Starch and sucrose metabolism	Cluster-49959.53188	31.665	3.89	-3.72992	K01188	putative beta-glucosidase 41 (A)	EC:3.2.1.21
Starch and sucrose metabolism	Cluster-49959.64908	9.42	284.015	4.57313	K01188	putative beta-glucosidase 41 (A)	EC:3.2.1.21
Starch and sucrose metabolism	Cluster-43050.0	2.495	0.16	-4.71253	K01188	putative beta-glucosidase 41 isoform X1 (A)	EC:3.2.1.21
Starch and sucrose metabolism	Cluster-14381.0	0	1.415	6.92772	K00975	putative two-component response regulator ARR21 (A)	EC:2.7.7.27
Starch and sucrose metabolism	Cluster-17059.0	0	0.91	6.45432	K00975	putative two-component response regulator ARR21 (A)	EC:2.7.7.27
Starch and sucrose metabolism	Cluster-22357.0	6.24	1.415	-2.81437	K00975	putative two-component response regulator ARR21 (A)	EC:2.7.7.27
Starch and sucrose metabolism	Cluster-25070.0	0.01	3.095	8.06495	K00975	putative two-component response regulator ARR21 (A)	EC:2.7.7.27
Starch and sucrose metabolism	Cluster-39743.0	2.865	0	-9.76979	K00975	putative two-component response regulator ARR21 (A)	EC:2.7.7.27
Starch and sucrose metabolism	Cluster-41309.0	0.02	1.315	5.58901	K00975	putative two-component response regulator ARR21 (A)	EC:2.7.7.27
Starch and sucrose metabolism	Cluster-49959.75647	2.52	0	-8.30748	K00975	putative two-component response regulator ARR21 (A)	EC:2.7.7.27
Starch and sucrose metabolism	Cluster-66825.0	0.875	0.035	-5.40486	K00975	putative two-component response regulator ARR21 (A)	EC:2.7.7.27
Starch and sucrose metabolism	Cluster-49959.75821	6.25	0.385	-4.69163	K00703	soluble starch synthase 1, chloroplastic/amyloplastic (A)	EC:2.4.1.21
Starch and sucrose metabolism	Cluster-19196.0	0	4.065	6.77597	K00703	starch synthase 3, chloroplastic/amyloplastic (A)	EC:2.4.1.21
Starch and sucrose metabolism	Cluster-49959.65261	21.69	11.855	-1.53128	K00703	starch synthase 3, chloroplastic/amyloplastic (A)	EC:2.4.1.21
Starch and sucrose metabolism	Cluster-49959.79034	10.58	2.66	-2.62747	K00703	starch synthase 3, chloroplastic/amyloplastic isoform X1 (A)	EC:2.4.1.21
Starch and sucrose metabolism	Cluster-49959.103978	0.115	7.53	5.49007	K00695	sucrose synthase (A)	EC:2.4.1.13
Starch and sucrose metabolism	Cluster-49959.19688	0	19.535	9.46955	K00695	sucrose synthase (A)	EC:2.4.1.13
Starch and sucrose metabolism	Cluster-49959.21600	0	10.53	9.81427	K00695	sucrose synthase (A)	EC:2.4.1.13
Starch and sucrose metabolism	Cluster-49959.26871	14.54	0.235	-6.7499	K00695	sucrose synthase (A)	EC:2.4.1.13
Starch and sucrose metabolism	Cluster-49959.30827	9.385	36.455	1.29443	K00695	sucrose synthase (A)	EC:2.4.1.13
Starch and sucrose metabolism	Cluster-49959.30828	43.415	7.125	-3.24799	K00695	sucrose synthase (A)	EC:2.4.1.13
Starch and sucrose metabolism	Cluster-49959.30829	21.075	0	-12.5156	K00695	sucrose synthase (A)	EC:2.4.1.13
Starch and sucrose metabolism	Cluster-49959.30830	23.235	0	-11.1644	K00695	sucrose synthase (A)	EC:2.4.1.13
Starch and sucrose metabolism	Cluster-49959.30833	0.04	2.035	4.75261	K00695	sucrose synthase (A)	EC:2.4.1.13
Starch and sucrose metabolism	Cluster-49959.30835	13.27	0.03	-9.74682	K00695	sucrose synthase (A)	EC:2.4.1.13
Starch and sucrose metabolism	Cluster-49959.30839	0	27.825	11.1693	K00695	sucrose synthase (A)	EC:2.4.1.13
Starch and sucrose metabolism	Cluster-49959.64777	6.3	25.32	1.35665	K00695	sucrose synthase (A)	EC:2.4.1.13
Starch and sucrose metabolism	Cluster-49959.7939	0	29	10.0377	K00695	sucrose synthase (A)	EC:2.4.1.13
Starch and sucrose metabolism	Cluster-49959.93482	0	2.25	8.24072	K00695	sucrose synthase (A)	EC:2.4.1.13
Starch and sucrose metabolism	Cluster-49959.14748	1.63	65.105	4.66732	K00695	sucrose synthase 2 (A)	EC:2.4.1.13
Starch and sucrose metabolism	Cluster-49959.33816	2.935	15.265	1.76434	K00695	sucrose synthase 2 (A)	EC:2.4.1.13
Starch and sucrose metabolism	Cluster-49959.63922	0	3.025	6.84307	K00695	sucrose synthase 2 (A)	EC:2.4.1.13
Starch and sucrose metabolism	Cluster-49959.64030	0.425	19.3	4.77454	K00695	sucrose synthase 2 (A)	EC:2.4.1.13
Starch and sucrose metabolism	Cluster-49959.75384	0.135	3.925	4.18714	K00695	sucrose synthase 2 (A)	EC:2.4.1.13
Starch and sucrose metabolism	Cluster-22954.2	2.315	0.345	-3.43729	K00695	sucrose synthase 7-like (A)	EC:2.4.1.13
Starch and sucrose metabolism	Cluster-22954.3	4.04	0.24	-4.69064	K00695	sucrose synthase 7-like (A)	EC:2.4.1.13
Starch and sucrose metabolism	Cluster-49959.86638	0.23	45.595	6.9282	K00695	sucrose synthase-like (A)	EC:2.4.1.13
Starch and sucrose metabolism	Cluster-49959.99328	49.595	0	-9.68033	K00695	sucrose synthase-like (A)	EC:2.4.1.13
Starch and sucrose metabolism	Cluster-49959.27849	22.71	0	-11.4943	K07024	sucrose-phosphatase 2-like (A)	EC:3.1.3.24]
Starch and sucrose metabolism	Cluster-52318.0	22.655	4.715	-2.90375	K07024	sucrose-phosphatase 2-like (A)	EC:3.1.3.24]
Starch and sucrose metabolism	Cluster-30123.1	0.085	2.275	3.96926	K01087	trehalose-phosphate phosphatase A-like (A)	EC:3.1.3.12
Starch and sucrose metabolism	Cluster-49959.57469	15.94	54.01	1.11111	K01087	trehalose-phosphate phosphatase A-like (A)	EC:3.1.3.12
Starch and sucrose metabolism	Cluster-49959.57986	7.745	38.565	1.65701	K01087	trehalose-phosphate phosphatase A-like (A)	EC:3.1.3.12
Starch and sucrose metabolism	Cluster-49959.60748	3.39	16.56	1.64158	K01087	trehalose-phosphate phosphatase A-like (A)	EC:3.1.3.12
Starch and sucrose metabolism	Cluster-49959.46459	70.005	1.215	-6.45858	K01087	trehalose-phosphate phosphatase A-like isoform X1 (A)	EC:3.1.3.12
Starch and sucrose metabolism	Cluster-49959.56327	2.145	0	-9.37396	K01087	trehalose-phosphate phosphatase A-like isoform X1 (A)	EC:3.1.3.12
Starch and sucrose metabolism	Cluster-63114.0	1.595	0.015	-7.62562	K01087	trehalose-phosphate phosphatase A-like isoform X1 (A)	EC:3.1.3.12
Starch and sucrose metabolism	Cluster-51994.0	0.615	3.49	1.85319	K01179	uncharacterized LOC100250178 (A)	EC:3.2.1.4
Starch and sucrose metabolism	Cluster-54899.0	2.15	0.635	-2.37235	K01179	uncharacterized LOC100250178 (A)	EC:3.2.1.4
Starch and sucrose metabolism	Cluster-49959.76550	13.795	210.48	3.26714	K05349	uncharacterized protein LOC105161676 (A)	EC:3.2.1.21]
Starch and sucrose metabolism	Cluster-49959.39020	3.005	31.085	2.70826	K05349	uncharacterized protein LOC105163879 isoform X1 (A)	EC:3.2.1.21]
Starch and sucrose metabolism	Cluster-49959.39023	2.72	40.1	3.20146	K05349	uncharacterized protein LOC105163879 isoform X1 (A)	EC:3.2.1.21]
Starch and sucrose metabolism	Cluster-49959.57715	2.44	0.15	-4.6727	K05349	uncharacterized protein LOC105163879 isoform X1 (A)	EC:3.2.1.21]
Starch and sucrose metabolism	Cluster-49959.93949	6.345	0	-9.03704	K05349	uncharacterized protein LOC105168898 isoform X2 (A)	EC:3.2.1.21]
Starch and sucrose metabolism	Cluster-49959.35952	2.595	16.57	2.0353	K05349	uncharacterized protein LOC105170099 (A)	EC:3.2.1.21]
Starch and sucrose metabolism	Cluster-49959.56165	2.24	54.655	3.90042	K05349	uncharacterized protein LOC105170099 (A)	EC:3.2.1.21]
Starch and sucrose metabolism	Cluster-49959.56170	4.605	61.4	3.07046	K05349	uncharacterized protein LOC105170099 (A)	EC:3.2.1.21]
Starch and sucrose metabolism	Cluster-49959.67843	0.445	6.295	3.22033	K05349	uncharacterized protein LOC105170099 (A)	EC:3.2.1.21]
Starch and sucrose metabolism	Cluster-49959.71435	4.27	24.755	1.93145	K05349	uncharacterized protein LOC105170099 (A)	EC:3.2.1.21]
Starch and sucrose metabolism	Cluster-5057.0	3.68	2.41	-1.25521	K00703	uncharacterized protein LOC105173754 isoform X1 (A)	EC:2.4.1.21
Starch and sucrose metabolism	Cluster-49959.108458	0.87	10.94	2.98726	K05349	uncharacterized protein LOC105173942 (A)	EC:3.2.1.21]
Starch and sucrose metabolism	Cluster-49959.32406	1.36	50.14	4.49841	K05349	uncharacterized protein LOC105173942 (A)	EC:3.2.1.21]
Starch and sucrose metabolism	Cluster-49959.33096	4.29	137.535	4.31946	K05349	uncharacterized protein LOC105173942 (A)	EC:3.2.1.21]
Starch and sucrose metabolism	Cluster-49959.33101	0	1.34	6.78875	K05349	uncharacterized protein LOC105173942 (A)	EC:3.2.1.21]
Starch and sucrose metabolism	Cluster-49959.33102	1.26	16.1	3.04162	K05349	uncharacterized protein LOC105173942 (A)	EC:3.2.1.21]
Starch and sucrose metabolism	Cluster-49959.33103	1.745	11.62	2.09463	K05349	uncharacterized protein LOC105173942 (A)	EC:3.2.1.21]
Starch and sucrose metabolism	Cluster-49959.33104	0	3.95	7.79418	K05349	uncharacterized protein LOC105173942 (A)	EC:3.2.1.21]
Starch and sucrose metabolism	Cluster-49959.33105	1.14	43.325	4.6118	K05349	uncharacterized protein LOC105173942 (A)	EC:3.2.1.21]
Starch and sucrose metabolism	Cluster-49959.33106	3.58	76.645	3.77442	K05349	uncharacterized protein LOC105173942 (A)	EC:3.2.1.21]
Starch and sucrose metabolism	Cluster-49959.57612	0.245	21.48	5.76522	K05349	uncharacterized protein LOC105173942 (A)	EC:3.2.1.21]
Starch and sucrose metabolism	Cluster-49959.57613	3.725	0	-8.32683	K05349	uncharacterized protein LOC105173942 (A)	EC:3.2.1.21]
Starch and sucrose metabolism	Cluster-49959.60990	14.365	425.13	4.22999	K05349	uncharacterized protein LOC105173942 (A)	EC:3.2.1.21]
Starch and sucrose metabolism	Cluster-49959.83798	0	31.87	7.08008	K05349	uncharacterized protein LOC105173942 (A)	EC:3.2.1.21]
Starch and sucrose metabolism	Cluster-49959.63274	1.55	0	-7.91698	K05349	uncharacterized protein LOC105179433 (A)	EC:3.2.1.21]
Starch and sucrose metabolism	Cluster-19590.0	8.84	1.09	-3.67639	K01513	uncharacterized protein LOC109769794 (A)	EC:3.1.4.1 3.6.1.9
Starch and sucrose metabolism	Cluster-45698.1	3.62	1.265	-2.17092	K01513	uncharacterized protein LOC109769794 (A)	EC:3.1.4.1 3.6.1.9
Starch and sucrose metabolism	Cluster-49959.45969	0.025	1.485	4.94115	K01513	uncharacterized protein LOC109769794 (A)	EC:3.1.4.1 3.6.1.9
Starch and sucrose metabolism	Cluster-49959.9006	0.19	2.35	2.8507	K01513	uncharacterized protein LOC109769794 (A)	EC:3.1.4.1 3.6.1.9
Starch and sucrose metabolism	Cluster-52034.0	23.25	16.08	-1.17411	K01513	uncharacterized protein LOC109769794 (A)	EC:3.1.4.1 3.6.1.9
Starch and sucrose metabolism	Cluster-49959.57611	0	6.385	9.43418	K05349	uncharacterized protein LOC111367288 (A)	EC:3.2.1.21]
Starch and sucrose metabolism	Cluster-49959.32116	10.27	84.49	2.38706	K05349	uncharacterized protein LOC111382271 isoform X1 (A)	EC:3.2.1.21]
Starch and sucrose metabolism	Cluster-49959.40961	12.79	171.235	3.10514	K05349	uncharacterized protein LOC111382271 isoform X1 (A)	EC:3.2.1.21]
Starch and sucrose metabolism	Cluster-49959.83797	0.06	9.895	6.65651	K05349	uncharacterized protein LOC111382271 isoform X1 (A)	EC:3.2.1.21]
Starch and sucrose metabolism	Cluster-49959.81856	0.55	13.06	3.94885	K05349	uncharacterized protein LOC111388762 (A)	EC:3.2.1.21]
Starch and sucrose metabolism	Cluster-49959.60666	0.145	16.725	6.12226	K05349	uncharacterized protein LOC112181944 isoform X1 (A)	EC:3.2.1.21]
Starch and sucrose metabolism	Cluster-49959.13277	0.65	3.625	1.83962	K01179	uncharacterized protein LOC112521754 (A)	EC:3.2.1.4
Starch and sucrose metabolism	Cluster-49959.34393	0.055	2.13	4.28787	K01179	uncharacterized protein LOC112521754 (A)	EC:3.2.1.4
Starch and sucrose metabolism	Cluster-49959.25707	0.32	6.36	3.69779	K01177	uncharacterized protein LOC4348840 (A)	EC:3.2.1.2
Starch and sucrose metabolism	Cluster-49959.31529	59.775	31.3	-1.58106	K00963	UTP--glucose-1-phosphate uridylyltransferase (A)	EC:2.7.7.9
Starch and sucrose metabolism	Cluster-49959.85697	8.91	0.52	-4.71537	K00963	UTP--glucose-1-phosphate uridylyltransferase (A)	EC:2.7.7.9
Starch and sucrose metabolism	Cluster-49959.58072	0.69	139.74	6.9475	K01188	vicianin hydrolase (A)	EC:3.2.1.21

## Sheet: Supplementary Table 5
Supplementary Table 5. Differentially expressed transcription factors between R. glutinosa CMCs and DDCs
ID	Family	Category	Classification	REG1	REG2	log2FoldChange	regulated	KEGG	NR	Swissprot	Tremble	KOG	GO	Pfam
Cluster-49959.59055	C3H	TF	C3H	0	1382.16	12.6693	up	K14404 cleavage and polyadenylation specificity factor subunit 4 | (RefSeq) similar to cleavage and polyadenylation specific factor 4, 30kD subunit (A)	hypothetical protein CDL12_10868 [Handroanthus impetiginosus]	RecName: Full=Zinc finger CCCH domain-containing protein 7; Short=AtC3H7; EC=3.1.-.-; AltName: Full=AtSmicl;	SubName: Full=Uncharacterized protein {ECO:0000313|EMBL:PIN16487.1};	C3H1-type Zn-finger protein	GO:0005847,mRNA cleavage and polyadenylation specificity factor complex; GO:0003677,DNA binding; GO:0004521,endoribonuclease activity; GO:0046872,metal ion binding; GO:0003723,RNA binding; GO:0006378,mRNA polyadenylation; GO:0016973,poly(A)+ mRNA export from nucleus	--
Cluster-49959.26355	HB-KNOX	TF	HB->HB-KNOX	0	788.233	11.8591	up	--	homeotic protein knotted-1 isoform X2 [Olea europaea var. sylvestris]	RecName: Full=Homeotic protein knotted-1; Short=TKN1;	SubName: Full=Transcription factor MEIS1 {ECO:0000313|EMBL:PIN02370.1};	Transcription factor MEIS1 and related HOX domain proteins	GO:0005634,nucleus; GO:0043565,sequence-specific DNA binding; GO:0006355,regulation of transcription, DNA-templated	KNOX2 domain
Cluster-49959.58685	TCP	TF	TCP	0	754.334	11.7958	up	K16221 transcription factor TCP21 (protein CCA1 HIKING EXPEDITION) | (RefSeq) transcription factor TCP21 (A)	hypothetical protein CDL12_03208 [Handroanthus impetiginosus]	RecName: Full=Transcription factor TCP15;	SubName: Full=Uncharacterized protein {ECO:0000313|EMBL:PIN24087.1};	--	GO:0005634,nucleus; GO:0003677,DNA binding; GO:0003700,DNA-binding transcription factor activity; GO:0010252,auxin homeostasis; GO:0008283,cell proliferation; GO:0007623,circadian rhythm; GO:0042023,DNA endoreduplication; GO:0048467,gynoecium development; GO:0010229,inflorescence development; GO:0031540,regulation of anthocyanin biosynthetic process; GO:0006355,regulation of transcription, DNA-te…	TCP family transcription factor
Cluster-49959.81803	HB-KNOX	TF	HB->HB-KNOX	0	505.188	11.2174	up	--	homeotic protein knotted-1 isoform X2 [Olea europaea var. sylvestris]	RecName: Full=Homeotic protein knotted-1; Short=TKN1;	SubName: Full=Transcription factor MEIS1 {ECO:0000313|EMBL:PIN02370.1};	Transcription factor MEIS1 and related HOX domain proteins	GO:0005634,nucleus; GO:0043565,sequence-specific DNA binding; GO:0006355,regulation of transcription, DNA-templated	KNOX2 domain
Cluster-49959.35380	LOB	TF	LOB	0	464.981	11.0977	up	K21994 LOB domain-containing protein 18 | (RefSeq) LOB domain-containing protein 30-like (A)	LOB domain-containing protein 41 [Sesamum indicum]	RecName: Full=LOB domain-containing protein 41; AltName: Full=ASYMMETRIC LEAVES 2-like protein 38; Short=AS2-like protein 38;	SubName: Full=Uncharacterized protein {ECO:0000313|EMBL:PIN00565.1};	--	GO:0006355,regulation of transcription, DNA-templated	Lateral organ boundaries (LOB) domain
Cluster-49959.81974	Trihelix	TF	Trihelix	0	440.36	11.0192	up	K01051 pectinesterase [EC:3.1.1.11] | (RefSeq) probable pectinesterase/pectinesterase inhibitor 58 (A)	Transcription factor GT-2 [Handroanthus impetiginosus]	RecName: Full=Trihelix transcription factor PTL; AltName: Full=Trihelix DNA-binding protein PETAL LOSS;	SubName: Full=Transcription factor GT-2 {ECO:0000313|EMBL:PIN01634.1};	Transcription factor GT-2 and related proteins, contains trihelix DNA-binding/SANT domain	GO:0005634,nucleus; GO:0003677,DNA binding; GO:0003700,DNA-binding transcription factor activity; GO:0042803,protein homodimerization activity; GO:0048498,establishment of petal orientation; GO:0046621,negative regulation of organ growth; GO:0090428,perianth development; GO:0048441,petal development; GO:0009909,regulation of flower development; GO:0006355,regulation of transcription, DNA-template…	Myb/SANT-like DNA-binding domain
Cluster-49959.67942	C3H	TF	C3H	0	420.414	10.9523	up	K15172 transcription elongation factor SPT5 | (RefSeq) hypothetical protein (A)	CCCH-type Zn-finger protein [Handroanthus impetiginosus]	RecName: Full=Zinc finger CCCH domain-containing protein 30; Short=AtC3H30;	SubName: Full=CCCH-type Zn-finger protein {ECO:0000313|EMBL:PIN16696.1};	CCCH-type Zn-finger protein	GO:0005737,cytoplasm; GO:0005634,nucleus; GO:0003677,DNA binding; GO:0003700,DNA-binding transcription factor activity; GO:0046872,metal ion binding; GO:0006355,regulation of transcription, DNA-templated	Ankyrin repeats (many copies)
Cluster-49959.43921	GARP-G2-like	TF	GARP->GARP-G2-like	0	410.083	10.9164	up	K14491 two-component response regulator ARR-B family | (RefSeq) two-component response regulator ORR24-like (A)	myb family transcription factor EFM-like [Sesamum indicum]	RecName: Full=Transcription factor HHO2 {ECO:0000305}; AltName: Full=MYB-domain transcription factor HHO2 {ECO:0000305}; AltName: Full=Protein HRS1 HOMOLOG 2 {ECO:0000303|PubMed:27016098};	SubName: Full=Uncharacterized protein {ECO:0000313|EMBL:PIN09501.1};	--	GO:0005634,nucleus; GO:0003677,DNA binding; GO:0003700,DNA-binding transcription factor activity; GO:0055062,phosphate ion homeostasis; GO:0006355,regulation of transcription, DNA-templated; GO:0009737,response to abscisic acid; GO:0006351,transcription, DNA-templated	Myb-like DNA-binding domain
Cluster-49959.81125	HB-HD-ZIP	TF	HB->HB-HD-ZIP	0	367.323	10.7577	up	K09338 homeobox-leucine zipper protein | (RefSeq) homeobox-leucine zipper protein ATHB-6-like isoform X1 (A)	homeobox-leucine zipper protein ATHB-6-like isoform X1 [Olea europaea var. sylvestris]	RecName: Full=Homeobox-leucine zipper protein ATHB-16; AltName: Full=HD-ZIP protein ATHB-16; AltName: Full=Homeodomain transcription factor ATHB-16;	SubName: Full=Transcription factor HEX {ECO:0000313|EMBL:PIN24611.1};	Transcription factor HEX, contains HOX and HALZ domains	GO:0005634,nucleus; GO:0003700,DNA-binding transcription factor activity; GO:0043565,sequence-specific DNA binding; GO:0030308,negative regulation of cell growth; GO:0048573,photoperiodism, flowering; GO:0045893,positive regulation of transcription, DNA-templated; GO:0048510,regulation of timing of transition from vegetative to reproductive phase; GO:0009637,response to blue light; GO:0006351,tra…	Homeodomain
Cluster-49959.10553	HMG	TR	HMG	0	330.31	10.6044	up	K09272 structure-specific recognition protein 1 | (RefSeq) FACT complex subunit SSRP1 isoform X1 (A)	Nucleosome-binding factor SPN, POB3 subunit [Handroanthus impetiginosus]	RecName: Full=FACT complex subunit SSRP1; AltName: Full=Facilitates chromatin transcription complex subunit SSRP1; AltName: Full=Recombination signal sequence recognition protein 1;	RecName: Full=FACT complex subunit SSRP1 {ECO:0000256|RuleBase:RU364013};	Nucleosome-binding factor SPN, POB3 subunit	GO:0005694,chromosome; GO:0005634,nucleus; GO:0003677,DNA binding; GO:0006281,DNA repair; GO:0006260,DNA replication; GO:0006355,regulation of transcription, DNA-templated; GO:0006351,transcription, DNA-templated	Structure-specific recognition protein (SSRP1)
Cluster-49959.23221	NAC	TF	NAC	0	330.272	10.6043	up	K00521 ferric-chelate reductase [EC:1.16.1.7] | (RefSeq) ferric reduction oxidase 7, chloroplastic-like (A)	NAC domain-containing protein 53 isoform X1 [Sesamum indicum]	RecName: Full=NAC domain-containing protein 53 {ECO:0000303|PubMed:15029955}; Short=ANAC053 {ECO:0000303|PubMed:15029955}; AltName: Full=Protein ANTHER INDEHISCENCE FACTOR {ECO:0000303|PubMed:24323506}; AltName: Full=Protein NTM1-like 4 {ECO:0000303|PubMed:17158162};	SubName: Full=Uncharacterized protein {ECO:0000313|EMBL:PIN24473.1};	--	GO:0005737,cytoplasm; GO:0005789,endoplasmic reticulum membrane; GO:0016021,integral component of membrane; GO:0005634,nucleus; GO:0003700,DNA-binding transcription factor activity; GO:0043565,sequence-specific DNA binding; GO:0009819,drought recovery; GO:0010150,leaf senescence; GO:0045893,positive regulation of transcription, DNA-templated; GO:2000377,regulation of reactive oxygen species metab…	No apical meristem (NAM) protein
Cluster-49959.15988	NF-YA	TF	NF-Y->NF-YA	0	313	10.5268	up	K08064 nuclear transcription factor Y, alpha | (RefSeq) nuclear transcription factor Y subunit A-10 (A)	nuclear transcription factor Y subunit A-10 [Sesamum indicum]	RecName: Full=Nuclear transcription factor Y subunit A-10; Short=AtNF-YA-10;	SubName: Full=Uncharacterized protein {ECO:0000313|EMBL:PIN10331.1};	CCAAT-binding factor, subunit B (HAP2)	GO:0016602,CCAAT-binding factor complex; GO:0003677,DNA binding; GO:0003700,DNA-binding transcription factor activity; GO:0006351,transcription, DNA-templated	CCAAT-binding transcription factor (CBF-B/NF-YA) subunit B
Cluster-49959.28732	HB-KNOX	TF	HB->HB-KNOX	0	299.675	10.4639	up	--	homeotic protein knotted-1 isoform X2 [Olea europaea var. sylvestris]	RecName: Full=Homeotic protein knotted-1; Short=TKN1;	SubName: Full=Transcription factor MEIS1 {ECO:0000313|EMBL:PIN02370.1};	Transcription factor MEIS1 and related HOX domain proteins	GO:0005634,nucleus; GO:0043565,sequence-specific DNA binding; GO:0006355,regulation of transcription, DNA-templated	KNOX2 domain
Cluster-49959.106357	MYB-related	TF	MYB->MYB-related	0	285.75	10.3952	up	K09422 transcription factor MYB, plant | (RefSeq) MYB-like transcription factor ETC3 (A)	MYB-like transcription factor ETC3 [Sesamum indicum]	RecName: Full=Transcription factor TRY; AltName: Full=Protein TRIPTYCHON;	SubName: Full=Uncharacterized protein {ECO:0000313|EMBL:PIN13882.1};	--	GO:0005634,nucleus; GO:0003700,DNA-binding transcription factor activity; GO:0000981,DNA-binding transcription factor activity, RNA polymerase II-specific; GO:0043565,sequence-specific DNA binding; GO:0001135,RNA polymerase II transcription regulator recruiting activity; GO:0044212,transcription regulatory region DNA binding; GO:0007275,multicellular organism development; GO:0006357,regulation of…	Myb-like DNA-binding domain
Cluster-49959.91219	B3-ARF	TF	B3->B3-ARF	0	252.804	10.2186	up	K14486 auxin response factor | (RefSeq) auxin response factor 3 isoform X1 (A)	auxin response factor 3 isoform X2 [Sesamum indicum]	RecName: Full=Auxin response factor 3; AltName: Full=Protein ETTIN;	RecName: Full=Auxin response factor {ECO:0000256|RuleBase:RU004561};	--	GO:0005634,nucleus; GO:0003677,DNA binding; GO:0003700,DNA-binding transcription factor activity; GO:0010158,abaxial cell fate specification; GO:0009850,auxin metabolic process; GO:0009734,auxin-activated signaling pathway; GO:0010582,floral meristem determinacy; GO:0009733,response to auxin; GO:0006351,transcription, DNA-templated; GO:0010050,vegetative phase change	Auxin response factor
Cluster-49959.92715	SNF2	TR	SNF2	0	241.455	10.1522	up	K11643 chromodomain-helicase-DNA-binding protein 4 [EC:3.6.4.12] | (RefSeq) CHD3-type chromatin-remodeling factor PICKLE-like (A)	CHD3-type chromatin-remodeling factor PICKLE [Catalpa bungei]	RecName: Full=Protein CHROMATIN REMODELING 4 {ECO:0000303|PubMed:16547115}; Short=AtCHR4; EC=3.6.4.-; AltName: Full=Protein PICKLE RELATED 1 {ECO:0000303|PubMed:10570159};	SubName: Full=CHD3-type chromatin-remodeling factor PICKLE {ECO:0000313|EMBL:AMP82932.1};	Predicted helicase	GO:0005634,nucleus; GO:0009506,plasmodesma; GO:0005524,ATP binding; GO:0003677,DNA binding; GO:0004386,helicase activity; GO:0046872,metal ion binding; GO:0016569,covalent chromatin modification	SNF2 family N-terminal domain
Cluster-49959.91223	B3-ARF	TF	B3->B3-ARF	0	240.972	10.1495	up	K14486 auxin response factor | (RefSeq) auxin response factor 3 isoform X1 (A)	auxin response factor 3 isoform X1 [Sesamum indicum]	RecName: Full=Auxin response factor 3; AltName: Full=Protein ETTIN;	RecName: Full=Auxin response factor {ECO:0000256|RuleBase:RU004561};	--	GO:0005634,nucleus; GO:0003677,DNA binding; GO:0003700,DNA-binding transcription factor activity; GO:0010158,abaxial cell fate specification; GO:0009850,auxin metabolic process; GO:0009734,auxin-activated signaling pathway; GO:0010582,floral meristem determinacy; GO:0009733,response to auxin; GO:0006351,transcription, DNA-templated; GO:0010050,vegetative phase change	Auxin response factor
Cluster-49959.11824	HB-KNOX	TF	HB->HB-KNOX	0	238.613	10.1352	up	--	homeobox protein knotted-1-like 1 [Sesamum indicum]	RecName: Full=Homeobox protein knotted-1-like 1; AltName: Full=Homeobox protein HOS16; AltName: Full=Homeobox protein OSH6;	SubName: Full=Transcription factor MEIS1 {ECO:0000313|EMBL:PIN10063.1};	Transcription factor MEIS1 and related HOX domain proteins	GO:0005634,nucleus; GO:0043565,sequence-specific DNA binding; GO:0006355,regulation of transcription, DNA-templated	KNOX2 domain
Cluster-49959.105833	NF-YB	TF	NF-Y->NF-YB	0	237.315	10.1275	up	K08065 nuclear transcription Y subunit beta | (RefSeq) nuclear transcription factor Y subunit B-3-like (A)	PREDICTED: nuclear transcription factor Y subunit B-3-like [Nicotiana attenuata]	RecName: Full=Nuclear transcription factor Y subunit B-3; Short=AtNF-YB-3; AltName: Full=Transcriptional activator HAP3C;	SubName: Full=Nuclear transcription factor Y subunit B-3 {ECO:0000313|EMBL:PHT73254.1};	CCAAT-binding factor, subunit A (HAP3)	GO:0005634,nucleus; GO:0003700,DNA-binding transcription factor activity; GO:0046982,protein heterodimerization activity; GO:0043565,sequence-specific DNA binding; GO:0006351,transcription, DNA-templated	Histone-like transcription factor (CBF/NF-Y) and archaeal histone
Cluster-14026.0	bZIP	TF	bZIP	0	234.605	10.1108	up	K09060 plant G-box-binding factor | (RefSeq) G-box-binding factor 1-like isoform X1 (A)	hypothetical protein CDL12_12182 [Handroanthus impetiginosus]	RecName: Full=bZIP transcription factor 44 {ECO:0000305}; Short=AtbZIP44 {ECO:0000303|PubMed:11906833};	SubName: Full=Uncharacterized protein {ECO:0000313|EMBL:PIN15170.1};	--	GO:0005634,nucleus; GO:0003700,DNA-binding transcription factor activity; GO:0046982,protein heterodimerization activity; GO:0043565,sequence-specific DNA binding; GO:0044212,transcription regulatory region DNA binding; GO:0009845,seed germination; GO:0006351,transcription, DNA-templated	bZIP transcription factor
Cluster-49959.68372	BBR-BPC	TF	BBR-BPC	0	232.523	10.0981	up	K08835 serine/threonine-protein kinase OSR1/STK39 [EC:2.7.11.1] | (RefSeq) serine/threonine-protein kinase 24-like (A)	protein BASIC PENTACYSTEINE6 [Sesamum indicum]	RecName: Full=Protein BASIC PENTACYSTEINE6; Short=AtBPC6; AltName: Full=GAGA-binding transcriptional activator BBR/BPC6;	SubName: Full=Uncharacterized protein {ECO:0000313|EMBL:CDP07428.1};	--	GO:0005730,nucleolus; GO:0005634,nucleus; GO:0042803,protein homodimerization activity; GO:0043565,sequence-specific DNA binding; GO:0006355,regulation of transcription, DNA-templated; GO:0009723,response to ethylene; GO:0006351,transcription, DNA-templated	GAGA binding protein-like family
Cluster-49959.8119	bZIP	TF	bZIP	0	220.224	10.0194	up	K14432 ABA responsive element binding factor | (RefSeq) ABSCISIC ACID-INSENSITIVE 5-like protein 7 (A)	hypothetical protein CDL12_10116 [Handroanthus impetiginosus]	RecName: Full=bZIP transcription factor 27 {ECO:0000303|PubMed:11906833}; Short=AtbZIP27 {ECO:0000303|PubMed:11906833}; AltName: Full=Protein FD PARALOG {ECO:0000303|PubMed:16099979};	SubName: Full=Uncharacterized protein {ECO:0000313|EMBL:PIN17237.1};	--	GO:0005634,nucleus; GO:0003677,DNA binding; GO:0003700,DNA-binding transcription factor activity; GO:0043621,protein self-association; GO:2000028,regulation of photoperiodism, flowering; GO:0010200,response to chitin; GO:0006351,transcription, DNA-templated	bZIP transcription factor
Cluster-34303.4	C2C2-Dof	TF	C2C2->C2C2-Dof	0	215.672	9.98942	up	K16222 Dof zinc finger protein DOF5.5 | (RefSeq) cyclic dof factor 1-like (A)	cyclic dof factor 1 [Sesamum indicum]	RecName: Full=Cyclic dof factor 3; AltName: Full=Dof zinc finger protein DOF3.3; Short=AtDOF3.3; AltName: Full=H-protein promoter-binding factor 2a;	SubName: Full=Uncharacterized protein {ECO:0000313|EMBL:PIN15143.1};	--	GO:0005634,nucleus; GO:0003677,DNA binding; GO:0003700,DNA-binding transcription factor activity; GO:0046872,metal ion binding; GO:0009908,flower development; GO:0006355,regulation of transcription, DNA-templated; GO:0006351,transcription, DNA-templated	Dof domain, zinc finger
Cluster-49959.20557	HB-other	TF	HB->HB-other	0	210.034	9.95111	up	--	hypothetical protein MIMGU_mgv1a025701mg, partial [Erythranthe guttata]	RecName: Full=Homeotic protein knotted-1; Short=TKN1;	SubName: Full=Uncharacterized protein {ECO:0000313|EMBL:EYU36407.1}; Flags: Fragment;	Transcription factor MEIS1 and related HOX domain proteins	GO:0005634,nucleus; GO:0043565,sequence-specific DNA binding; GO:0006355,regulation of transcription, DNA-templated	Homeobox KN domain
Cluster-49959.49230	AP2/ERF-ERF	TF	AP2/ERF->AP2/ERF-ERF	0	188.933	9.79852	up	K09286 EREBP-like factor | (RefSeq) ethylene-responsive transcription factor 5-like (A)	hypothetical protein CDL12_09442 [Handroanthus impetiginosus]	RecName: Full=Ethylene-responsive transcription factor 5; AltName: Full=Ethylene-responsive element-binding factor 4; Short=EREBP-4; AltName: Full=Ethylene-responsive element-binding factor 5 homolog; AltName: Full=NtERF4;	SubName: Full=Uncharacterized protein {ECO:0000313|EMBL:PIN17894.1};	--	GO:0005634,nucleus; GO:0003677,DNA binding; GO:0003700,DNA-binding transcription factor activity; GO:0006952,defense response; GO:0009873,ethylene-activated signaling pathway; GO:0006351,transcription, DNA-templated	AP2 domain
Cluster-49959.68369	AUX/IAA	TR	AUX/IAA	0	178.781	9.71869	up	K11838 ubiquitin carboxyl-terminal hydrolase 7 [EC:3.4.19.12] | (RefSeq) ubiquitin carboxyl-terminal hydrolase 12 isoform X1 (A)	Ubiquitin carboxyl-terminal hydrolase [Handroanthus impetiginosus]	RecName: Full=Ubiquitin carboxyl-terminal hydrolase 12; EC=3.4.19.12; AltName: Full=Deubiquitinating enzyme 12; Short=AtUBP12; AltName: Full=Ubiquitin thioesterase 12; AltName: Full=Ubiquitin-specific-processing protease 12;	SubName: Full=Ubiquitin carboxyl-terminal hydrolase {ECO:0000313|EMBL:PIN20240.1}; EC=3.4.19.12 {ECO:0000313|EMBL:PIN20240.1};	Ubiquitin carboxyl-terminal hydrolase	GO:0005737,cytoplasm; GO:0005829,cytosol; GO:0005634,nucleus; GO:0004843,thiol-dependent ubiquitin-specific protease activity; GO:0009867,jasmonic acid mediated signaling pathway; GO:0016579,protein deubiquitination; GO:0006511,ubiquitin-dependent protein catabolic process	MATH domain
Cluster-49959.78491	C2H2	TF	C2H2	0.635219	482.87	9.70912	up	K12309 beta-galactosidase [EC:3.2.1.23] | (Kazusa) Lj3g3v0323160.2; - (A)	protein indeterminate-domain 2-like [Sesamum indicum]	RecName: Full=Protein indeterminate-domain 2 {ECO:0000303|PubMed:16784536};	SubName: Full=Uncharacterized protein {ECO:0000313|EMBL:PIN02362.1};	FOG: Zn-finger	GO:0003677,DNA binding; GO:0003700,DNA-binding transcription factor activity; GO:0046872,metal ion binding; GO:0006355,regulation of transcription, DNA-templated; GO:0006351,transcription, DNA-templated	Zinc-finger double domain
Cluster-49959.60292	Trihelix	TF	Trihelix	0	171.71	9.66061	up	K01051 pectinesterase [EC:3.1.1.11] | (RefSeq) probable pectinesterase/pectinesterase inhibitor 58 (A)	Transcription factor GT-2 [Handroanthus impetiginosus]	RecName: Full=Trihelix transcription factor PTL; AltName: Full=Trihelix DNA-binding protein PETAL LOSS;	SubName: Full=Transcription factor GT-2 {ECO:0000313|EMBL:PIN01634.1};	Transcription factor GT-2 and related proteins, contains trihelix DNA-binding/SANT domain	GO:0005634,nucleus; GO:0003677,DNA binding; GO:0003700,DNA-binding transcription factor activity; GO:0042803,protein homodimerization activity; GO:0048498,establishment of petal orientation; GO:0046621,negative regulation of organ growth; GO:0090428,perianth development; GO:0048441,petal development; GO:0009909,regulation of flower development; GO:0006355,regulation of transcription, DNA-template…	Myb/SANT-like DNA-binding domain
Cluster-49959.22453	GRAS	TF	GRAS	0	170.913	9.65385	up	K14494 DELLA protein | (RefSeq) DELLA protein GAI-like (A)	hypothetical protein CDL12_01943 [Handroanthus impetiginosus]	RecName: Full=Scarecrow-like protein 14; Short=AtSCL14; AltName: Full=GRAS family protein 2; Short=AtGRAS-2;	SubName: Full=Uncharacterized protein {ECO:0000313|EMBL:PIN25314.1};	--	GO:0005829,cytosol; GO:0005634,nucleus; GO:0003700,DNA-binding transcription factor activity; GO:0043565,sequence-specific DNA binding; GO:0045893,positive regulation of transcription, DNA-templated; GO:0006355,regulation of transcription, DNA-templated; GO:0009410,response to xenobiotic stimulus; GO:0006351,transcription, DNA-templated	GRAS domain family
Cluster-49959.43923	Others	TR	Others	0	170.086	9.64679	up	--	B-box zinc finger protein 21 [Sesamum indicum]	RecName: Full=B-box zinc finger protein 21 {ECO:0000303|PubMed:19920209}; Short=AtBBX21; AltName: Full=Protein LONG HYPOCOTYL UNDER SHADE {ECO:0000303|PubMed:21070414}; AltName: Full=Protein SALT TOLERANCE HOMOLOG 2;	SubName: Full=Uncharacterized protein {ECO:0000313|EMBL:PIN23914.1};	--	GO:0005634,nucleus; GO:0003700,DNA-binding transcription factor activity; GO:0043565,sequence-specific DNA binding; GO:0000989,NA; GO:0008270,zinc ion binding; GO:0009640,photomorphogenesis; GO:0006355,regulation of transcription, DNA-templated; GO:0009641,shade avoidance; GO:0006351,transcription, DNA-templated	B-box zinc finger
Cluster-32877.0	C2C2-GATA	TF	C2C2->C2C2-GATA	0	168.553	9.63396	up	K21444 poly(rC)-binding protein 3/4 | (RefSeq) KH domain-containing protein HEN4 isoform X1 (A)	GATA transcription factor 24-like isoform X1 [Sesamum indicum]	RecName: Full=GATA transcription factor 24; AltName: Full=Protein TIFY 2B; AltName: Full=ZIM-like 1 protein;	SubName: Full=Uncharacterized protein {ECO:0000313|EMBL:PIN18654.1};	GATA-4/5/6 transcription factors	GO:0005634,nucleus; GO:0005667,transcription factor complex; GO:0003682,chromatin binding; GO:0000977,RNA polymerase II regulatory region sequence-specific DNA binding; GO:0001085,RNA polymerase II transcription factor binding; GO:0001228,DNA-binding transcription activator activity, RNA polymerase II-specific; GO:0008270,zinc ion binding; GO:0030154,cell differentiation	CCT motif
Cluster-49959.76551	GRAS	TF	GRAS	0	165.93	9.61106	up	K14494 DELLA protein | (RefSeq) DELLA protein RGL1 (A)	scarecrow-like protein 21 [Sesamum indicum]	RecName: Full=Chitin-inducible gibberellin-responsive protein 1;	SubName: Full=Uncharacterized protein {ECO:0000313|EMBL:CDP05816.1};	--	GO:0005634,nucleus; GO:0003700,DNA-binding transcription factor activity; GO:0043565,sequence-specific DNA binding; GO:0006355,regulation of transcription, DNA-templated; GO:0006351,transcription, DNA-templated	GRAS domain family
Cluster-49959.48187	SNF2	TR	SNF2	0	159.234	9.55192	up	K11320 E1A-binding protein p400 [EC:3.6.4.-] | (RAP-DB) Os02g0689800; Similar to DEAD/DEAH box helicase domain-containing protein PIE1. (A)	protein PHOTOPERIOD-INDEPENDENT EARLY FLOWERING 1 isoform X1 [Sesamum indicum]	RecName: Full=Protein PHOTOPERIOD-INDEPENDENT EARLY FLOWERING 1; EC=3.6.4.12; AltName: Full=Independent early flowering 1 protein; AltName: Full=Protein CHROMATIN REMODELING 13 {ECO:0000303|PubMed:16547115}; Short=AtCHR13;	SubName: Full=Uncharacterized protein {ECO:0000313|EMBL:CDP10130.1};	SNF2 family DNA-dependent ATPase	GO:0005618,cell wall; GO:0016514,SWI/SNF complex; GO:0005524,ATP binding; GO:0003677,DNA binding; GO:0004386,helicase activity; GO:0030154,cell differentiation; GO:0016569,covalent chromatin modification; GO:0042742,defense response to bacterium; GO:0009908,flower development; GO:0046686,response to cadmium ion	SNF2 family N-terminal domain
Cluster-49959.40767	AUX/IAA	TR	AUX/IAA	0	155.808	9.52039	up	K14486 auxin response factor | (RefSeq) auxin response factor 5 isoform X3 (A)	hypothetical protein CDL12_14827 [Handroanthus impetiginosus]	RecName: Full=Auxin response factor 8; AltName: Full=Protein FRUIT WITHOUT FERTILIZATION;	RecName: Full=Auxin response factor {ECO:0000256|RuleBase:RU004561};	--	GO:0005634,nucleus; GO:0003700,DNA-binding transcription factor activity; GO:0043565,sequence-specific DNA binding; GO:0009734,auxin-activated signaling pathway; GO:0009908,flower development; GO:0009733,response to auxin; GO:0006351,transcription, DNA-templated	AUX/IAA family
Cluster-51998.0	zf-HD	TF	zf-HD	0	151.751	9.48238	up	K15777 4,5-DOPA dioxygenase extradiol [EC:1.13.11.-] | (RefSeq) uncharacterized protein LOC110630336 (A)	zinc-finger homeodomain protein 10 [Sesamum indicum]	RecName: Full=Zinc-finger homeodomain protein 8; Short=AtZHD8; AltName: Full=Homeobox protein 30; Short=AtHB-30; AltName: Full=Zinc finger homeodomain transcriptional factor ZFHD3;	SubName: Full=Uncharacterized protein {ECO:0000313|EMBL:PIN24076.1};	--	GO:0005634,nucleus; GO:0003677,DNA binding; GO:0046872,metal ion binding; GO:0042803,protein homodimerization activity; GO:0043565,sequence-specific DNA binding; GO:0044212,transcription regulatory region DNA binding; GO:0019760,glucosinolate metabolic process; GO:0006355,regulation of transcription, DNA-templated; GO:0006351,transcription, DNA-templated	ZF-HD protein dimerisation region
Cluster-49959.11690	FAR1	TF	FAR1	0	137.979	9.34523	up	K17604 zinc finger SWIM domain-containing protein 3 | (RefSeq) protein FAR1-RELATED SEQUENCE 5-like (A)	putative protein FAR1-RELATED SEQUENCE 10 [Sesamum indicum]	RecName: Full=Putative protein FAR1-RELATED SEQUENCE 10;	SubName: Full=Uncharacterized protein {ECO:0000313|EMBL:EYU27664.1};	--	GO:0008270,zinc ion binding; GO:0006355,regulation of transcription, DNA-templated	FAR1 DNA-binding domain
Cluster-53634.1	HB-KNOX	TF	HB->HB-KNOX	0	137.684	9.34198	up	--	homeobox protein knotted-1-like 6 isoform X1 [Sesamum indicum]	RecName: Full=Homeobox protein knotted-1-like 6; AltName: Full=Protein KNAT6;	SubName: Full=Transcription factor MEIS1 {ECO:0000313|EMBL:PIN18988.1};	Transcription factor MEIS1 and related HOX domain proteins	GO:0005634,nucleus; GO:0003700,DNA-binding transcription factor activity; GO:0043565,sequence-specific DNA binding; GO:0010073,meristem maintenance	KNOX2 domain
Cluster-23694.0	MYB-related	TF	MYB->MYB-related	0	134.941	9.3131	up	K09422 transcription factor MYB, plant | (RefSeq) transcription factor MYB48 isoform X2 (A)	R2R3-MYB protein [Rehmannia glutinosa]	RecName: Full=Transcription factor MYB48; AltName: Full=Myb-related protein 48; Short=AtMYB48;	SubName: Full=R2R3-MYB protein {ECO:0000313|EMBL:AKV71954.1};	Transcription factor, Myb superfamily	GO:0005634,nucleus; GO:0003700,DNA-binding transcription factor activity; GO:0000981,DNA-binding transcription factor activity, RNA polymerase II-specific; GO:0043565,sequence-specific DNA binding; GO:0001135,RNA polymerase II transcription regulator recruiting activity; GO:0044212,transcription regulatory region DNA binding; GO:0030154,cell differentiation; GO:0006357,regulation of transcription…	Myb-like DNA-binding domain
Cluster-49959.90486	C3H	TF	C3H	0	130.621	9.26568	up	K15172 transcription elongation factor SPT5 | (RefSeq) hypothetical protein (A)	CCCH-type Zn-finger protein [Handroanthus impetiginosus]	RecName: Full=Zinc finger CCCH domain-containing protein 30; Short=AtC3H30;	SubName: Full=CCCH-type Zn-finger protein {ECO:0000313|EMBL:PIN16696.1};	CCCH-type Zn-finger protein	GO:0005737,cytoplasm; GO:0005634,nucleus; GO:0003677,DNA binding; GO:0003700,DNA-binding transcription factor activity; GO:0046872,metal ion binding; GO:0006355,regulation of transcription, DNA-templated	Ankyrin repeats (many copies)
Cluster-49959.10024	C3H	TF	C3H	0	119.276	9.13481	up	K13210 far upstream element-binding protein | (RefSeq) far upstream element-binding protein 1 (A)	hypothetical protein CDL12_08375 [Handroanthus impetiginosus]	RecName: Full=Zinc finger CCCH domain-containing protein 14; Short=OsC3H14;	SubName: Full=Uncharacterized protein {ECO:0000313|EMBL:PIN18972.1};	CCCH-type Zn-finger protein	GO:0003677,DNA binding; GO:0046872,metal ion binding; GO:0003723,RNA binding	Zinc finger C-x8-C-x5-C-x3-H type (and similar)
Cluster-55066.3	B3	TF	B3->B3	0	116.533	9.1015	up	--	hypothetical protein CDL12_11265 [Handroanthus impetiginosus]	RecName: Full=B3 domain-containing protein Os01g0723500;	SubName: Full=Uncharacterized protein {ECO:0000313|EMBL:PIN16088.1};	--	GO:0005634,nucleus; GO:0003677,DNA binding; GO:0006355,regulation of transcription, DNA-templated; GO:0006351,transcription, DNA-templated	B3 DNA binding domain
Cluster-49959.10608	Others	TR	Others	0	115.244	9.0851	up	K12127 pseudo-response regulator 1 | (RefSeq) two-component response regulator-like APRR1 isoform X1 (A)	two-component response regulator-like APRR1 isoform X1 [Sesamum indicum]	RecName: Full=Two-component response regulator-like APRR1; AltName: Full=ABI3-interacting protein 1; AltName: Full=Pseudo-response regulator 1; AltName: Full=Timing of CAB expression 1;	SubName: Full=Uncharacterized protein {ECO:0000313|EMBL:CDP17743.1};	GATA-4/5/6 transcription factors	GO:0005634,nucleus; GO:0003677,DNA binding; GO:0003700,DNA-binding transcription factor activity; GO:0007623,circadian rhythm; GO:0010031,circumnutation; GO:0009908,flower development; GO:0010629,negative regulation of gene expression; GO:0000160,phosphorelay signal transduction system; GO:0010468,regulation of gene expression; GO:0006355,regulation of transcription, DNA-templated; GO:0006351,tra…	CCT motif
Cluster-49959.36279	GNAT	TR	GNAT	0	114.242	9.0728	up	--	Aminoglycoside N(6')-acetyltransferase [Handroanthus impetiginosus]	RecName: Full=N-alpha-acetyltransferase MAK3; EC=2.3.1.256 {ECO:0000303|PubMed:12897255}; AltName: Full=N-acetyltransferase MAK3 homolog; Short=AtMAK3; AltName: Full=Protein PHOTOSYNTHESIS ALTERED MUTANT 21;	SubName: Full=Aminoglycoside N(6')-acetyltransferase {ECO:0000313|EMBL:PIN09156.1}; EC=2.3.1.82 {ECO:0000313|EMBL:PIN09156.1};	--	GO:0005737,cytoplasm; GO:0031417,NatC complex; GO:0004596,peptide alpha-N-acetyltransferase activity; GO:0006474,N-terminal protein amino acid acetylation	Acetyltransferase (GNAT) family
Cluster-49959.15881	Tify	TF	Tify	0	113.909	9.06842	up	K21444 poly(rC)-binding protein 3/4 | (RefSeq) KH domain-containing protein HEN4 isoform X1 (A)	hypothetical protein CDL12_03381 [Handroanthus impetiginosus]	RecName: Full=GATA transcription factor 24; AltName: Full=Protein TIFY 2B; AltName: Full=ZIM-like 1 protein;	SubName: Full=Uncharacterized protein {ECO:0000313|EMBL:PIN23870.1};	GATA-4/5/6 transcription factors	GO:0005634,nucleus; GO:0005667,transcription factor complex; GO:0003682,chromatin binding; GO:0000977,RNA polymerase II regulatory region sequence-specific DNA binding; GO:0001085,RNA polymerase II transcription factor binding; GO:0001228,DNA-binding transcription activator activity, RNA polymerase II-specific; GO:0008270,zinc ion binding; GO:0030154,cell differentiation	CCT motif
Cluster-49959.57979	Trihelix	TF	Trihelix	0	111.834	9.04211	up	K01051 pectinesterase [EC:3.1.1.11] | (RefSeq) probable pectinesterase/pectinesterase inhibitor 58 (A)	Transcription factor GT-2 [Handroanthus impetiginosus]	RecName: Full=Trihelix transcription factor PTL; AltName: Full=Trihelix DNA-binding protein PETAL LOSS;	SubName: Full=Transcription factor GT-2 {ECO:0000313|EMBL:PIN01634.1};	Transcription factor GT-2 and related proteins, contains trihelix DNA-binding/SANT domain	GO:0005634,nucleus; GO:0003677,DNA binding; GO:0003700,DNA-binding transcription factor activity; GO:0042803,protein homodimerization activity; GO:0048498,establishment of petal orientation; GO:0046621,negative regulation of organ growth; GO:0090428,perianth development; GO:0048441,petal development; GO:0009909,regulation of flower development; GO:0006355,regulation of transcription, DNA-template…	Myb/SANT-like DNA-binding domain
Cluster-40028.0	GRAS	TF	GRAS	0	110.463	9.02429	up	K14494 DELLA protein | (RefSeq) DELLA protein GAI (A)	DELLA protein GAI [Sesamum indicum]	RecName: Full=DELLA protein GAI; AltName: Full=Gibberellic acid-insensitive mutant protein;	SubName: Full=Uncharacterized protein {ECO:0000313|EMBL:PIM98080.1};	--	GO:0005634,nucleus; GO:0003700,DNA-binding transcription factor activity; GO:0043565,sequence-specific DNA binding; GO:0000989,NA; GO:0009740,gibberellic acid mediated signaling pathway; GO:0042538,hyperosmotic salinity response; GO:0009867,jasmonic acid mediated signaling pathway; GO:0009938,negative regulation of gibberellic acid mediated signaling pathway; GO:0010187,negative regulation of see…	GRAS domain family
Cluster-49959.4064	SNF2	TR	SNF2	0	106.685	8.9737	up	K11654 SWI/SNF-related matrix-associated actin-dependent regulator of chromatin subfamily A member 5 [EC:3.6.4.-] | (RefSeq) ISWI chromatin-remodeling complex ATPase CHR11 isoform X1 (A)	Chromatin remodeling complex WSTF-ISWI, small subunit [Handroanthus impetiginosus]	RecName: Full=ISWI chromatin-remodeling complex ATPase CHR11 {ECO:0000305}; EC=3.6.4.- {ECO:0000305}; AltName: Full=ISW2-like {ECO:0000305}; AltName: Full=Protein CHROMATIN REMODELING 11 {ECO:0000303|PubMed:16286646}; AltName: Full=Sucrose nonfermenting protein 2 homolog {ECO:0000305};	RecName: Full=Chromatin-remodeling complex ATPase {ECO:0000256|RuleBase:RU363119}; EC=3.6.4.- {ECO:0000256|RuleBase:RU363119};	Chromatin remodeling complex WSTF-ISWI, small subunit	GO:0005634,nucleus; GO:0016589,NURF complex; GO:0005524,ATP binding; GO:0016887,ATPase activity; GO:0003677,DNA binding; GO:0004386,helicase activity; GO:0031491,nucleosome binding; GO:0043044,ATP-dependent chromatin remodeling; GO:0016569,covalent chromatin modification; GO:0009908,flower development; GO:0009561,megagametogenesis; GO:0034728,nucleosome organization; GO:1900036,positive regulatio…	SLIDE
Cluster-23655.0	PHD	TR	PHD	0	106.296	8.96843	up	K03283 heat shock 70kDa protein 1/2/6/8 | (GenBank) DnaK family protein (A)	chromatin remodeling protein SHL isoform X1 [Sesamum indicum]	RecName: Full=Chromatin remodeling protein SHL {ECO:0000305}; AltName: Full=Protein SHORT LIFE {ECO:0000303|PubMed:11129039};	SubName: Full=[histone H3]-lysine-36 demethylase {ECO:0000313|EMBL:PIN12101.1}; EC=1.14.11.27 {ECO:0000313|EMBL:PIN12101.1};	BAH domain proteins	GO:0000785,chromatin; GO:0005677,chromatin silencing complex; GO:0005634,nucleus; GO:0003682,chromatin binding; GO:0003700,DNA-binding transcription factor activity; GO:0046872,metal ion binding; GO:0035064,methylated histone binding; GO:0000976,transcription regulatory region sequence-specific DNA binding; GO:0006325,chromatin organization; GO:0006342,chromatin silencing; GO:0016569,covalent chr…	BAH domain
Cluster-25027.0	FAR1	TF	FAR1	0	105.919	8.96326	up	K17604 zinc finger SWIM domain-containing protein 3 | (RefSeq) protein FAR1-RELATED SEQUENCE 5-like (A)	hypothetical protein CDL12_18601 [Handroanthus impetiginosus]	RecName: Full=Protein FAR1-RELATED SEQUENCE 5;	SubName: Full=Uncharacterized protein {ECO:0000313|EMBL:PIN08820.1};	--	GO:0005634,nucleus; GO:0008270,zinc ion binding; GO:0006355,regulation of transcription, DNA-templated	MULE transposase domain
Cluster-49959.63743	SBP	TF	SBP	0	104.085	8.93808	up	--	squamosa promoter-binding-like protein 16-like [Dorcoceras hygrometricum]	RecName: Full=Squamosa promoter-binding-like protein 18;	SubName: Full=Uncharacterized protein {ECO:0000313|EMBL:PIM97737.1};	--	GO:0005634,nucleus; GO:0003677,DNA binding; GO:0046872,metal ion binding; GO:0006355,regulation of transcription, DNA-templated; GO:0006351,transcription, DNA-templated	SBP domain
Cluster-49959.77315	SNF2	TR	SNF2	0	103.043	8.92351	up	K14440 SWI/SNF-related matrix-associated actin-dependent regulator of chromatin subfamily A-like protein 1 [EC:3.6.4.12] | (RefSeq) SWI/SNF-related matrix-associated actin-dependent regulator of chromatin subfamily A-like protein 1 isoform X1 (A)	SWI/SNF-related matrix-associated actin-dependent regulator of chromatin subfamily A-like protein 1 isoform X1 [Sesamum indicum]	RecName: Full=TATA-binding protein-associated factor BTAF1; Short=AtBTAF1; EC=3.6.4.-; AltName: Full=Protein BTAF1 homolog; AltName: Full=Protein ROOT GROWTH DEFECTIVE 3;	SubName: Full=Uncharacterized protein {ECO:0000313|EMBL:CDO98684.1};	Chromatin remodeling protein HARP/SMARCAL1, DEAD-box superfamily	GO:0005634,nucleus; GO:0005524,ATP binding; GO:0003677,DNA binding; GO:0004386,helicase activity; GO:1902185,positive regulation of shoot apical meristem development	SNF2 family N-terminal domain
Cluster-49959.5537	MADS-MIKC	TF	MADS->MADS-MIKC	0	102.442	8.91528	up	K09264 MADS-box transcription factor, plant | (RefSeq) MADS-box transcription factor 23 isoform X2 (A)	MADS-box transcription factor 23 isoform X2 [Sesamum indicum]	RecName: Full=Agamous-like MADS-box protein AGL21;	SubName: Full=MADS box transcription factor {ECO:0000313|EMBL:PIN07703.1};	MADS box transcription factor	GO:0005634,nucleus; GO:0003700,DNA-binding transcription factor activity; GO:0046983,protein dimerization activity; GO:0000977,RNA polymerase II regulatory region sequence-specific DNA binding; GO:0008134,transcription factor binding; GO:0045944,positive regulation of transcription by RNA polymerase II; GO:0006351,transcription, DNA-templated	K-box region
Cluster-49959.60607	BES1	TF	BES1	0	101.639	8.90411	up	K21989 calcium permeable stress-gated cation channel | (RefSeq) CSC1-like protein RXW8 (A)	hypothetical protein CDL12_19066 [Handroanthus impetiginosus]	RecName: Full=CSC1-like protein RXW8;	SubName: Full=Uncharacterized protein {ECO:0000313|EMBL:PIN08365.1};	Uncharacterized conserved protein	GO:0016021,integral component of membrane; GO:0006811,ion transport	--
Cluster-49959.95593	SWI/SNF-BAF60b	TR	SWI/SNF-BAF60b	0	101.429	8.9009	up	K10398 kinesin family member 11 | (RefSeq) 125 kDa kinesin-related protein-like (A)	uncharacterized protein At5g08430 [Sesamum indicum]	RecName: Full=Uncharacterized protein At5g08430;	SubName: Full=Uncharacterized protein {ECO:0000313|EMBL:PIN18759.1};	RNA polymerase I transcription factor UAF	GO:0003677,DNA binding	Plus-3 domain
Cluster-45902.1	IWS1	TR	IWS1	0	99.9729	8.87985	up	K02261 cytochrome c oxidase subunit 2 | (RefSeq) cox2, E2298_mgp07; cytochrome c oxidase subunit 2 (A)	mediator of RNA polymerase II transcription subunit 26-like protein, partial [Rehmannia glutinosa]	RecName: Full=Probable mediator of RNA polymerase II transcription subunit 26c;	SubName: Full=Mediator of RNA polymerase II transcription subunit 26-like protein {ECO:0000313|EMBL:ALT31538.1}; Flags: Fragment;	--	GO:0005829,cytosol; GO:0070449,elongin complex; GO:0003746,translation elongation factor activity; GO:0006355,regulation of transcription, DNA-templated; GO:0006368,transcription elongation from RNA polymerase II promoter	TFIIS helical bundle-like domain
Cluster-49959.54900	WRKY	TF	WRKY	0	99.0574	8.86703	up	K12835 ATP-dependent RNA helicase DDX42 [EC:3.6.4.13] | (RefSeq) DEAD-box ATP-dependent RNA helicase 24 isoform X1 (A)	probable WRKY transcription factor 23 [Sesamum indicum]	RecName: Full=Probable WRKY transcription factor 23; AltName: Full=WRKY DNA-binding protein 23;	SubName: Full=Uncharacterized protein {ECO:0000313|EMBL:PIN15566.1};	--	GO:0005634,nucleus; GO:0003700,DNA-binding transcription factor activity; GO:0043565,sequence-specific DNA binding; GO:0009733,response to auxin; GO:0009624,response to nematode; GO:0006351,transcription, DNA-templated	WRKY DNA -binding domain
Cluster-49959.64369	Others	TR	Others	0	98.6192	8.86056	up	K14509 ethylene receptor [EC:2.7.13.-] | (RefSeq) ethylene receptor 1 (A)	ethylene receptor 1 [Sesamum indicum]	RecName: Full=Ethylene receptor; EC=2.7.13.3; AltName: Full=NT-ETR1;	RecName: Full=Ethylene receptor {ECO:0000256|PIRNR:PIRNR026389};	Sensory transduction histidine kinase	GO:0005789,endoplasmic reticulum membrane; GO:0016021,integral component of membrane; GO:0005524,ATP binding; GO:0051740,ethylene binding; GO:0038199,ethylene receptor activity; GO:0046872,metal ion binding; GO:0000155,phosphorelay sensor kinase activity; GO:0010105,negative regulation of ethylene-activated signaling pathway	Response regulator receiver domain
Cluster-49959.14818	PHD	TR	PHD	0	97.1249	8.8385	up	K11643 chromodomain-helicase-DNA-binding protein 4 [EC:3.6.4.12] | (RefSeq) helicase protein MOM1 (A)	helicase protein MOM1 [Sesamum indicum]	RecName: Full=CHD3-type chromatin-remodeling factor PICKLE; EC=3.6.4.-; AltName: Full=Protein CHROMATIN REMODELING 6 {ECO:0000303|PubMed:16547115}; Short=AtCHR6; AltName: Full=Protein GYMNOS;	SubName: Full=Putative ovule protein {ECO:0000313|EMBL:JAP38009.1};	Predicted helicase	GO:0005634,nucleus; GO:0005524,ATP binding; GO:0003677,DNA binding; GO:0004386,helicase activity; GO:0046872,metal ion binding; GO:0008283,cell proliferation; GO:0006338,chromatin remodeling; GO:0016569,covalent chromatin modification; GO:0009736,cytokinin-activated signaling pathway; GO:0009788,negative regulation of abscisic acid-activated signaling pathway; GO:0045892,negative regulation of tr…	Chromo (CHRromatin Organisation MOdifier) domain
Cluster-49959.8521	NF-YA	TF	NF-Y->NF-YA	0	96.9098	8.83496	up	K08064 nuclear transcription factor Y, alpha | (RefSeq) nuclear transcription factor Y subunit A-10 (A)	nuclear transcription factor Y subunit A-10 [Sesamum indicum]	RecName: Full=Nuclear transcription factor Y subunit A-10; Short=AtNF-YA-10;	SubName: Full=Uncharacterized protein {ECO:0000313|EMBL:PIN10331.1};	CCAAT-binding factor, subunit B (HAP2)	GO:0016602,CCAAT-binding factor complex; GO:0003677,DNA binding; GO:0003700,DNA-binding transcription factor activity; GO:0006351,transcription, DNA-templated	CCAAT-binding transcription factor (CBF-B/NF-YA) subunit B
Cluster-49959.35456	GRAS	TF	GRAS	0	96.3846	8.82718	up	K14494 DELLA protein | (RefSeq) DELLA protein RGL1 (A)	scarecrow-like protein 21 [Sesamum indicum]	RecName: Full=Chitin-inducible gibberellin-responsive protein 1;	SubName: Full=Uncharacterized protein {ECO:0000313|EMBL:EYU19196.1};	--	GO:0005634,nucleus; GO:0003700,DNA-binding transcription factor activity; GO:0043565,sequence-specific DNA binding; GO:0006355,regulation of transcription, DNA-templated; GO:0006351,transcription, DNA-templated	GRAS domain family
Cluster-43299.0	Others	TR	Others	0	94.5321	8.79915	up	--	zinc finger protein CONSTANS-LIKE 4-like isoform X1 [Sesamum indicum]	RecName: Full=B-box domain protein 31 {ECO:0000303|PubMed:19920209}; Short=AtBBX31 {ECO:0000303|PubMed:19920209}; AltName: Full=Microprotein 1B {ECO:0000303|PubMed:27015278};	SubName: Full=Uncharacterized protein {ECO:0000313|EMBL:EYU27878.1};	--	GO:0005634,nucleus; GO:0003700,DNA-binding transcription factor activity; GO:0030674,protein binding, bridging; GO:0008270,zinc ion binding; GO:0007623,circadian rhythm; GO:0009909,regulation of flower development; GO:0006355,regulation of transcription, DNA-templated; GO:0010224,response to UV-B	B-box zinc finger
Cluster-37380.0	C2H2	TF	C2H2	0	94.1362	8.79334	up	K10773 endonuclease III [EC:4.2.99.18] | (RefSeq) uncharacterized protein LOC111291096 isoform X1 (A)	zinc finger protein 5 [Sesamum indicum]	RecName: Full=Zinc finger protein 6 {ECO:0000305};	SubName: Full=Uncharacterized protein {ECO:0000313|EMBL:PIN21281.1};	--	GO:0022626,cytosolic ribosome; GO:0005634,nucleus; GO:0003700,DNA-binding transcription factor activity; GO:0046872,metal ion binding; GO:0043565,sequence-specific DNA binding; GO:0044212,transcription regulatory region DNA binding; GO:0009738,abscisic acid-activated signaling pathway; GO:0009736,cytokinin-activated signaling pathway; GO:0009740,gibberellic acid mediated signaling pathway; GO:000…	C2H2-type zinc finger
Cluster-6607.0	WRKY	TF	WRKY	0	93.4817	8.78324	up	K12835 ATP-dependent RNA helicase DDX42 [EC:3.6.4.13] | (RefSeq) DEAD-box ATP-dependent RNA helicase 24 isoform X1 (A)	probable WRKY transcription factor 71 isoform X2 [Sesamum indicum]	RecName: Full=Probable WRKY transcription factor 71; AltName: Full=WRKY DNA-binding protein 71;	SubName: Full=Uncharacterized protein {ECO:0000313|EMBL:EYU29598.1}; Flags: Fragment;	--	GO:0005634,nucleus; GO:0003700,DNA-binding transcription factor activity; GO:1990837,sequence-specific double-stranded DNA binding; GO:0045893,positive regulation of transcription, DNA-templated; GO:0006351,transcription, DNA-templated; GO:0010228,vegetative to reproductive phase transition of meristem	WRKY DNA -binding domain
Cluster-49959.62314	Trihelix	TF	Trihelix	0	93.3077	8.78088	up	K01051 pectinesterase [EC:3.1.1.11] | (RefSeq) probable pectinesterase/pectinesterase inhibitor 58 (A)	Transcription factor GT-2 [Handroanthus impetiginosus]	RecName: Full=Trihelix transcription factor GT-2; AltName: Full=Trihelix DNA-binding protein GT-2;	SubName: Full=Transcription factor GT-2 {ECO:0000313|EMBL:PIN03558.1};	Transcription factor GT-2 and related proteins, contains trihelix DNA-binding/SANT domain	GO:0005634,nucleus; GO:0003677,DNA binding; GO:0003700,DNA-binding transcription factor activity; GO:0006351,transcription, DNA-templated	Myb/SANT-like DNA-binding domain
Cluster-49959.58229	Others	TR	Others	0	92.7951	8.77294	up	--	zinc finger protein CONSTANS-LIKE 4-like isoform X1 [Sesamum indicum]	RecName: Full=B-box domain protein 31 {ECO:0000303|PubMed:19920209}; Short=AtBBX31 {ECO:0000303|PubMed:19920209}; AltName: Full=Microprotein 1B {ECO:0000303|PubMed:27015278};	SubName: Full=Uncharacterized protein {ECO:0000313|EMBL:EYU27878.1};	--	GO:0005634,nucleus; GO:0003700,DNA-binding transcription factor activity; GO:0030674,protein binding, bridging; GO:0008270,zinc ion binding; GO:0007623,circadian rhythm; GO:0009909,regulation of flower development; GO:0006355,regulation of transcription, DNA-templated; GO:0010224,response to UV-B	B-box zinc finger
Cluster-49959.36004	TRAF	TR	TRAF	0	89.8568	8.72618	up	K10523 speckle-type POZ protein | (RefSeq) BTB/POZ and MATH domain-containing protein 3 (A)	Speckle-type POZ protein SPOP [Handroanthus impetiginosus]	RecName: Full=BTB/POZ and MATH domain-containing protein 3; AltName: Full=Protein BTB-POZ AND MATH DOMAIN 3; Short=AtBPM3;	SubName: Full=Speckle-type POZ protein SPOP {ECO:0000313|EMBL:PIN07934.1};	Speckle-type POZ protein SPOP and related proteins with TRAF, MATH and BTB/POZ domains	GO:0005829,cytosol; GO:0005634,nucleus; GO:0042802,identical protein binding; GO:0071472,cellular response to salt stress; GO:0016567,protein ubiquitination; GO:0031396,regulation of protein ubiquitination; GO:0006970,response to osmotic stress	BTB/POZ domain
Cluster-34795.0	FAR1	TF	FAR1	0	89.5661	8.72169	up	K17604 zinc finger SWIM domain-containing protein 3 | (RefSeq) protein FAR1-RELATED SEQUENCE 5-like (A)	putative protein FAR1-RELATED SEQUENCE 10 [Sesamum indicum]	RecName: Full=Putative protein FAR1-RELATED SEQUENCE 10;	SubName: Full=Uncharacterized protein {ECO:0000313|EMBL:EYU27664.1};	--	GO:0008270,zinc ion binding; GO:0006355,regulation of transcription, DNA-templated	FAR1 DNA-binding domain
Cluster-49959.61119	SET	TR	SET	0	89.5856	8.72162	up	K11426 SET and MYND domain-containing protein | (RefSeq) histone-lysine N-methyltransferase ASHR1 (A)	putative histone tail methylase containing SET domain [Handroanthus impetiginosus]	RecName: Full=Histone-lysine N-methyltransferase ATXR2; EC=2.1.1.43; AltName: Full=Protein SET DOMAIN GROUP 36; AltName: Full=Trithorax-related protein 2; Short=TRX-related protein 2;	SubName: Full=Putative histone tail methylase containing SET domain {ECO:0000313|EMBL:PIN18330.1}; EC=2.1.1.43 {ECO:0000313|EMBL:PIN18330.1};	Predicted histone tail methylase containing SET domain	GO:0005634,nucleus; GO:0018024,histone-lysine N-methyltransferase activity; GO:0046872,metal ion binding	SET domain
Cluster-49959.104148	HB-KNOX	TF	HB->HB-KNOX	0	88.9116	8.71107	up	--	Transcription factor MEIS1 [Handroanthus impetiginosus]	RecName: Full=Homeobox protein knotted-1-like 1; AltName: Full=Homeobox protein HOS16; AltName: Full=Homeobox protein OSH6;	SubName: Full=Transcription factor MEIS1 {ECO:0000313|EMBL:PIN10063.1};	Transcription factor MEIS1 and related HOX domain proteins	GO:0005634,nucleus; GO:0043565,sequence-specific DNA binding; GO:0006355,regulation of transcription, DNA-templated	KNOX2 domain
Cluster-6496.0	MADS-MIKC	TF	MADS->MADS-MIKC	0	86.5591	8.67225	up	K09264 MADS-box transcription factor, plant | (RefSeq) MADS-box transcription factor 23-like isoform X1 (A)	PREDICTED: MADS-box transcription factor 23 isoform X3 [Theobroma cacao]	RecName: Full=MADS-box transcription factor 27; AltName: Full=OsMADS27; AltName: Full=RMADS218;	SubName: Full=MADS-box transcription factor 23-like isoform X2 {ECO:0000313|RefSeq:XP_016748924.1};	MADS box transcription factor	GO:0005634,nucleus; GO:0003700,DNA-binding transcription factor activity; GO:0046983,protein dimerization activity; GO:0000977,RNA polymerase II regulatory region sequence-specific DNA binding; GO:0045944,positive regulation of transcription by RNA polymerase II; GO:0006351,transcription, DNA-templated	K-box region
Cluster-38847.0	Trihelix	TF	Trihelix	0	82.52	8.60353	up	K12501 homogentisate solanesyltransferase [EC:2.5.1.117] | (RefSeq) hypothetical protein (A)	trihelix transcription factor ASIL2 [Sesamum indicum]	RecName: Full=Trihelix transcription factor ASIL2 {ECO:0000305}; AltName: Full=6B-interacting protein 1-like 2 {ECO:0000303|PubMed:21330492}; AltName: Full=Trihelix DNA-binding protein ASIL2 {ECO:0000305};	SubName: Full=Transcription factor GT-2 {ECO:0000313|EMBL:PIN01597.1};	Transcription factor GT-2 and related proteins, contains trihelix DNA-binding/SANT domain	GO:0005634,nucleus; GO:0003700,DNA-binding transcription factor activity; GO:0043565,sequence-specific DNA binding; GO:0009793,embryo development ending in seed dormancy; GO:0006355,regulation of transcription, DNA-templated; GO:0010431,seed maturation; GO:0006351,transcription, DNA-templated	Myb/SANT-like DNA-binding domain
Cluster-49959.91878	Jumonji	TR	Jumonji	0	82.107	8.59596	up	K11323 histone arginine demethylase JMJD6 [EC:1.14.11.-] | (RefSeq) Clavaminate synthase-like protein (A)	PREDICTED: F-box protein At5g06550 [Erythranthe guttata]	RecName: Full=F-box protein At5g06550;	SubName: Full=Uncharacterized protein {ECO:0000313|EMBL:EYU38700.1};	Phosphatidylserine-specific receptor PtdSerR, contains JmjC domain	GO:0005634,nucleus; GO:0000987,proximal promoter sequence-specific DNA binding; GO:0043985,histone H4-R3 methylation; GO:0010030,positive regulation of seed germination	Cupin-like domain
Cluster-23656.0	PHD	TR	PHD	0	81.4147	8.58406	up	K03283 heat shock 70kDa protein 1/2/6/8 | (GenBank) DnaK family protein (A)	chromatin remodeling protein SHL [Sesamum indicum]	RecName: Full=Chromatin remodeling protein SHL {ECO:0000305}; AltName: Full=Protein SHORT LIFE {ECO:0000303|PubMed:11129039};	SubName: Full=[histone H3]-lysine-36 demethylase {ECO:0000313|EMBL:PIN12101.1}; EC=1.14.11.27 {ECO:0000313|EMBL:PIN12101.1};	BAH domain proteins	GO:0000785,chromatin; GO:0005677,chromatin silencing complex; GO:0005634,nucleus; GO:0003682,chromatin binding; GO:0003700,DNA-binding transcription factor activity; GO:0046872,metal ion binding; GO:0035064,methylated histone binding; GO:0000976,transcription regulatory region sequence-specific DNA binding; GO:0006325,chromatin organization; GO:0006342,chromatin silencing; GO:0016569,covalent chr…	BAH domain
Cluster-33184.0	bHLH	TF	bHLH	0	80.5451	8.5681	up	K11253 histone H3 | (RefSeq) uncharacterized protein LOC18096237 (A)	hypothetical protein CDL12_01441 [Handroanthus impetiginosus]	RecName: Full=Transcription factor UNE12; AltName: Full=Basic helix-loop-helix protein 59; Short=AtbHLH59; Short=bHLH 59; AltName: Full=Protein UNFERTILIZED EMBRYO SAC 12; AltName: Full=Transcription factor EN 93; AltName: Full=bHLH transcription factor bHLH059;	SubName: Full=Uncharacterized protein {ECO:0000313|EMBL:PIN25817.1};	--	GO:0005634,nucleus; GO:0001046,core promoter sequence-specific DNA binding; GO:0003700,DNA-binding transcription factor activity; GO:0046983,protein dimerization activity; GO:0001228,DNA-binding transcription activator activity, RNA polymerase II-specific; GO:0009567,double fertilization forming a zygote and endosperm; GO:0007275,multicellular organism development; GO:0031347,regulation of defens…	Helix-loop-helix DNA-binding domain
Cluster-49959.95686	PHD	TR	PHD	1.27044	437.767	8.55739	up	K22684 metacaspase-1 [EC:3.4.22.-] | (RefSeq) metacaspase-5-like (A)	protein FORGETTER 1 isoform X1 [Sesamum indicum]	RecName: Full=Protein FORGETTER 1 {ECO:0000303|PubMed:27680998}; AltName: Full=Protein EMBRYO DEFECTIVE 1135 {ECO:0000303|PubMed:15266054};	SubName: Full=Uncharacterized protein {ECO:0000313|EMBL:PIN20889.1};	Nuclear helicase MOP-3/SNO (DEAD-box superfamily)	GO:0005829,cytosol; GO:0005634,nucleus; GO:0031490,chromatin DNA binding; GO:0042393,histone binding; GO:0046872,metal ion binding; GO:1990841,promoter-specific chromatin binding; GO:0010286,heat acclimation; GO:0007275,multicellular organism development; GO:0006334,nucleosome assembly; GO:0016584,nucleosome positioning; GO:1900036,positive regulation of cellular response to heat; GO:0040029,regu…	C-terminal domain on Strawberry notch homologue
Cluster-34566.0	C2C2-Dof	TF	C2C2->C2C2-Dof	0	79.9146	8.55695	up	K20043 clathrin coat assembly protein AP180 | (RefSeq) putative clathrin assembly protein At5g35200 (A)	hypothetical protein CDL12_11268 [Handroanthus impetiginosus]	RecName: Full=Dof zinc finger protein DOF1.7; Short=AtDOF1.7;	SubName: Full=Uncharacterized protein {ECO:0000313|EMBL:PIN16077.1};	--	GO:0005634,nucleus; GO:0003700,DNA-binding transcription factor activity; GO:0046872,metal ion binding; GO:0044212,transcription regulatory region DNA binding; GO:0006355,regulation of transcription, DNA-templated; GO:0010200,response to chitin; GO:0006351,transcription, DNA-templated	Dof domain, zinc finger
Cluster-49959.67608	WRKY	TF	WRKY	0	79.8838	8.55641	up	K13424 WRKY transcription factor 33 | (RefSeq) WRKY transcription factor (A)	hypothetical protein CDL12_08980 [Handroanthus impetiginosus]	RecName: Full=Probable WRKY transcription factor 12; AltName: Full=WRKY DNA-binding protein 12;	SubName: Full=Uncharacterized protein {ECO:0000313|EMBL:PIN18361.1};	--	GO:0005634,nucleus; GO:0003700,DNA-binding transcription factor activity; GO:0043565,sequence-specific DNA binding; GO:0006351,transcription, DNA-templated	WRKY DNA -binding domain
Cluster-9080.0	NF-YC	TF	NF-Y->NF-YC	0	77.9752	8.52174	up	K03004 DNA-directed RNA polymerase I subunit RPA43 | (RefSeq) chromatin accessibility complex protein 1 (A)	hypothetical protein CDL12_18073 [Handroanthus impetiginosus]	RecName: Full=Nuclear transcription factor Y subunit C-1; Short=AtNF-YC-1; AltName: Full=Transcriptional activator HAP5A;	SubName: Full=Uncharacterized protein {ECO:0000313|EMBL:PIN09344.1};	CCAAT-binding factor, subunit C (HAP5)	GO:0016602,CCAAT-binding factor complex; GO:0005634,nucleus; GO:0003677,DNA binding; GO:0003700,DNA-binding transcription factor activity; GO:0046982,protein heterodimerization activity; GO:2000306,positive regulation of photomorphogenesis; GO:0045893,positive regulation of transcription, DNA-templated; GO:0006355,regulation of transcription, DNA-templated; GO:0006351,transcription, DNA-templated	Histone-like transcription factor (CBF/NF-Y) and archaeal histone
Cluster-49959.103825	Jumonji	TR	Jumonji	0	77.5987	8.51462	up	K15601 lysine-specific demethylase 3 [EC:1.14.11.-] | (RefSeq) lysine-specific demethylase JMJ25 (A)	hypothetical protein CDL12_26718 [Handroanthus impetiginosus]	RecName: Full=Lysine-specific demethylase JMJ25; EC=1.14.11.-; AltName: Full=Jumonji domain-containing protein 25; AltName: Full=Lysine-specific histone demethylase JMJ25; AltName: Full=Protein INCREASE IN BONSAI METHYLATION 1; AltName: Full=Protein JUMONJI 25;	SubName: Full=Uncharacterized protein {ECO:0000313|EMBL:PIN00777.1};	Putative transcription factor 5qNCA, contains JmjC domain	GO:0000785,chromatin; GO:0005634,nucleus; GO:0051213,dioxygenase activity; GO:0032454,histone demethylase activity (H3-K9 specific); GO:0046872,metal ion binding; GO:0000976,transcription regulatory region sequence-specific DNA binding; GO:0060969,negative regulation of gene silencing; GO:0006355,regulation of transcription, DNA-templated; GO:0006351,transcription, DNA-templated	JmjC domain, hydroxylase
Cluster-49959.51878	AP2/ERF-RAV	TF	AP2/ERF->AP2/ERF-RAV	0	77.4134	8.51123	up	K09287 RAV-like factor | (RefSeq) AP2/ERF and B3 domain-containing transcription factor RAV1-like (A)	AP2/ERF and B3 domain-containing transcription factor RAV1-like [Sesamum indicum]	RecName: Full=AP2/ERF and B3 domain-containing transcription repressor TEM1; AltName: Full=Protein TEMPRANILLO 1; AltName: Full=RAV1-like ethylene-responsive transcription factor TEM1;	SubName: Full=Uncharacterized protein {ECO:0000313|EMBL:PIN09498.1};	--	GO:0005634,nucleus; GO:0003677,DNA binding; GO:0003700,DNA-binding transcription factor activity; GO:0009873,ethylene-activated signaling pathway; GO:0048573,photoperiodism, flowering; GO:0006351,transcription, DNA-templated	B3 DNA binding domain
Cluster-49959.64416	GARP-G2-like	TF	GARP->GARP-G2-like	0	76.5678	8.49515	up	K14491 two-component response regulator ARR-B family | (RefSeq) two-component response regulator ORR24 (A)	hypothetical protein CDL12_23681 [Handroanthus impetiginosus]	RecName: Full=Transcription activator GLK1; AltName: Full=GBF'S PRO-RICH REGION-INTERACTING factor 1; AltName: Full=Golden2-like protein 1; Short=AtGLK1;	SubName: Full=Uncharacterized protein {ECO:0000313|EMBL:PIN03786.1};	--	GO:0005634,nucleus; GO:0003677,DNA binding; GO:1900056,negative regulation of leaf senescence; GO:0006355,regulation of transcription, DNA-templated; GO:0006351,transcription, DNA-templated	Myb-like DNA-binding domain
Cluster-59727.0	C2C2-GATA	TF	C2C2->C2C2-GATA	0	76.4316	8.49274	up	K09184 GATA-binding protein, other eukaryote | (RefSeq) GATA transcription factor 11-like (A)	putative GATA transcription factor 11 [Helianthus annuus]	RecName: Full=GATA transcription factor 8;	RecName: Full=GATA transcription factor {ECO:0000256|PIRNR:PIRNR016992};	GATA-4/5/6 transcription factors	GO:0005634,nucleus; GO:0005667,transcription factor complex; GO:0003682,chromatin binding; GO:0003700,DNA-binding transcription factor activity; GO:0000977,RNA polymerase II regulatory region sequence-specific DNA binding; GO:0001085,RNA polymerase II transcription factor binding; GO:0001228,DNA-binding transcription activator activity, RNA polymerase II-specific; GO:0008270,zinc ion binding; GO:…	GATA zinc finger
Cluster-49959.24176	SNF2	TR	SNF2	0	76.093	8.48603	up	K10875 DNA repair and recombination protein RAD54 and RAD54-like protein [EC:3.6.4.-] | (RefSeq) protein CHROMATIN REMODELING 35 isoform X1 (A)	protein CHROMATIN REMODELING 35 isoform X2 [Sesamum indicum]	RecName: Full=Protein CHROMATIN REMODELING 35 {ECO:0000303|PubMed:16547115, ECO:0000303|PubMed:23770592}; AltName: Full=Protein DEFECTIVE IN MERISTEM SILENCING 1 {ECO:0000303|PubMed:18425128}; AltName: Full=Protein DEFECTIVE IN RNA-DIRECTED DNA METHYLATION 1 {ECO:0000303|PubMed:15120073};	SubName: Full=Uncharacterized protein {ECO:0000313|EMBL:EYU37828.1};	DNA repair protein, SNF2 family	GO:0000419,RNA polymerase V complex; GO:0031618,nuclear pericentric heterochromatin; GO:0005634,nucleus; GO:0090577,RNA polymerase IV transcription factor complex; GO:0005524,ATP binding; GO:0003677,DNA binding; GO:0004386,helicase activity; GO:0071360,cellular response to exogenous dsRNA; GO:0050832,defense response to fungus; GO:0006306,DNA methylation; GO:0032776,DNA methylation on cytosine; G…	SNF2 family N-terminal domain
[truncated: 1,322 more rows]
